# Supplementary material for: Gene signature-based mapping of immunological systems and diseases
Source: BMC Bioinformatics. 2016 Apr 18;17:171. doi: 10.1186/s12859-016-1012-y (PMC4836068; doi:10.1186/s12859-016-1012-y)
Supplement: Additional file 2: — Table S1. Human and mouse cell type gene signatures. Table S2. Immune disease gene signatures. Table S3. Immune drug target gene sets. Table S4. Cell type gene signatures used in Fig. 1. [file 12859_2016_1012_MOESM2_ESM.xlsx]

## Sheet: Module_combined_0801_2013
Study_ID	Module_ID	Gene (Y/N)	Name	Description	Species	Cell_type	Bio_source	Bio_state	Module_owner	Category	First 5 column (Y/N)	Treatment length	Treatment conc	Module_type	Comment
A11115	A11115_1_DEG_FDR_up	Y	polyIC+lipofectamine_vs_lipofectamine_8h	Treatment effect of poly I:C in immature DC	Mus musculus	DC	Bone Marrow	normal	Hong Liu	treatment	N (symbol, fold, FDR)	N/A	N/A	DEG	PP's lab in CIML
A11115	A11115_1_DEG_FDR_down	Y	polyIC+lipofectamine_vs_lipofectamine_8h	Treatment effect of poly I:C in immature DC	Mus musculus	DC	Bone Marrow	normal	Hong Liu	treatment	N (symbol, fold, FDR)	N/A	N/A	DEG	PP's lab in CIML
A11115	A11115_2_DEG_FDR_up	Y	polyIC+lipofectamine_vs_lipofectamine_16h	Treatment effect of poly I:C in immature DC	Mus musculus	DC	Bone Marrow	normal	Hong Liu	treatment	N (symbol, fold, FDR)	N/A	N/A	DEG	PP's lab in CIML
A11115	A11115_2_DEG_FDR_down	Y	polyIC+lipofectamine_vs_lipofectamine_16h	Treatment effect of poly I:C in immature DC	Mus musculus	DC	Bone Marrow	normal	Hong Liu	treatment	N (symbol, fold, FDR)	N/A	N/A	DEG	PP's lab in CIML
A11115	A11115_3_DEG_FDR_up	Y	lipofectamine_vs_none_8h	Treatment effect of poly I:C in immature DC	Mus musculus	DC	Bone Marrow	normal	Hong Liu	treatment	N (symbol, fold, FDR)	N/A	N/A	DEG	PP's lab in CIML
A11115	A11115_4_DEG_FDR_up	Y	lipofectamine_vs_none_16h	Treatment effect of poly I:C in immature DC	Mus musculus	DC	Bone Marrow	normal	Hong Liu	treatment	N (symbol, fold, FDR)	N/A	N/A	DEG	PP's lab in CIML
A12010	A12010_1_DEG_FDR_up	Y	LysoDC_vs_SIRPa+CD11b+_SIRPa+CD11b-	Identify genes specific to LysoDC/LysoMacro	Mus musculus	peyer's patch	peyer's patch	normal	Hong Liu	Cell Type	N (symbol, fold)	N/A	N/A	DEG	JG's lab in CIML
A12010	A12010_1_DEG_FDR_down	Y	LysoDC_vs_SIRPa+CD11b+_SIRPa+CD11b-	Identify genes specific to LysoDC/LysoMacro	Mus musculus	peyer's patch	peyer's patch	normal	Hong Liu	Cell Type	N (symbol, fold)	N/A	N/A	DEG	JG's lab in CIML
A12017	A12017_1_DEG_FDR_up	Y	ProteusMirabilis8h_vs_chloramphenicol	Treatment effects of Proteus Mirabilis and Chloramphenical in immature DC	Mus musculus	DC	Bone Marrow	normal	Hong Liu	treatment	N (symbol, fold, FDR)	N/A	N/A	DEG	PP's lab in CIML
A12017	A12017_1_DEG_FDR_down	Y	ProteusMirabilis8h_vs_chloramphenicol	Treatment effects of Proteus Mirabilis and Chloramphenical in immature DC	Mus musculus	DC	Bone Marrow	normal	Hong Liu	treatment	N (symbol, fold, FDR)	N/A	N/A	DEG	PP's lab in CIML
A12017	A12017_2_DEG_FDR_up	Y	ProteusMirabilis16h_vs_chloramphenicol	Treatment effects of Proteus Mirabilis and Chloramphenical in immature DC	Mus musculus	DC	Bone Marrow	normal	Hong Liu	treatment	N (symbol, fold, FDR)	N/A	N/A	DEG	PP's lab in CIML
A12017	A12017_2_DEG_FDR_down	Y	ProteusMirabilis16h_vs_chloramphenicol	Treatment effects of Proteus Mirabilis and Chloramphenical in immature DC	Mus musculus	DC	Bone Marrow	normal	Hong Liu	treatment	N (symbol, fold, FDR)	N/A	N/A	DEG	PP's lab in CIML
A12019	A12019_1_DEG_FDR_up	Y	KO_vs_KO_DSS_in_colon	Identify deregulated genes in colitis model (induced by DSS treatment) in WT and/or KO (vanin1) phenotype	Mus musculus	colon	colon	KO-vannin1	Hong Liu	mouse model	N (symbol, log(foldchange), FDR)	N/A	N/A	DEG	PN's lab in CIML
A12019	A12019_1_DEG_FDR_down	Y	KO_vs_KO_DSS_in_colon	Identify deregulated genes in colitis model (induced by DSS treatment) in WT and/or KO (vanin1) phenotype	Mus musculus	colon	colon	KO-vannin1	Hong Liu	mouse model	N (symbol, log(foldchange), FDR)	N/A	N/A	DEG	PN's lab in CIML
A12019	A12019_2_DEG_FDR_up	Y	WT_DSS_vs_KO_DSS_in_colon	Identify deregulated genes in colitis model (induced by DSS treatment) in WT and/or KO (vanin1) phenotype	Mus musculus	colon	colon	KO-vannin1	Hong Liu	mouse model	N (symbol, log(foldchange), FDR)	N/A	N/A	DEG	PN's lab in CIML
A12019	A12019_2_DEG_FDR_down	Y	WT_DSS_vs_KO_DSS_in_colon	Identify deregulated genes in colitis model (induced by DSS treatment) in WT and/or KO (vanin1) phenotype	Mus musculus	colon	colon	KO-vannin1	Hong Liu	mouse model	N (symbol, log(foldchange), FDR)	N/A	N/A	DEG	PN's lab in CIML
A12019	A12019_3_DEG_FDR_up	N	WT_vs_KO_in_colon	Identify deregulated genes in colitis model (induced by DSS treatment) in WT and/or KO (vanin1) phenotype	Mus musculus	colon	colon	KO-vannin1	Hong Liu	mouse model	N (symbol, log(foldchange), FDR)	N/A	N/A	DEG	PN's lab in CIML
A12019	A12019_3_DEG_FDR_down	N	WT_vs_KO_in_colon	Identify deregulated genes in colitis model (induced by DSS treatment) in WT and/or KO (vanin1) phenotype	Mus musculus	colon	colon	KO-vannin1	Hong Liu	mouse model	N (symbol, log(foldchange), FDR)	N/A	N/A	DEG	PN's lab in CIML
A12019	A12019_4_DEG_FDR_up	Y	WT_vs_WT_DSS_in_colon	Identify deregulated genes in colitis model (induced by DSS treatment) in WT and/or KO (vanin1) phenotype	Mus musculus	colon	colon	KO-vannin1	Hong Liu	mouse model	N (symbol, log(foldchange), FDR)	N/A	N/A	DEG	PN's lab in CIML
A12019	A12019_4_DEG_FDR_down	Y	WT_vs_WT_DSS_in_colon	Identify deregulated genes in colitis model (induced by DSS treatment) in WT and/or KO (vanin1) phenotype	Mus musculus	colon	colon	KO-vannin1	Hong Liu	mouse model	N (symbol, log(foldchange), FDR)	N/A	N/A	DEG	PN's lab in CIML
A12019	A12019_5_DEG_FDR_up	Y	KO_vs_KO_DSS_in_ileon	Identify deregulated genes in colitis model (induced by DSS treatment) in WT and/or KO (vanin1) phenotype	Mus musculus	ileon	ileon	KO-vannin1	Hong Liu	mouse model	N (symbol, log(foldchange), FDR)	N/A	N/A	DEG	PN's lab in CIML
A12019	A12019_5_DEG_FDR_down	Y	KO_vs_KO_DSS_in_ileon	Identify deregulated genes in colitis model (induced by DSS treatment) in WT and/or KO (vanin1) phenotype	Mus musculus	ileon	ileon	KO-vannin1	Hong Liu	mouse model	N (symbol, log(foldchange), FDR)	N/A	N/A	DEG	PN's lab in CIML
A12019	A12019_6_DEG_FDR_up	N	WT_DSS_vs_KO_DSS_in_ileon	Identify deregulated genes in colitis model (induced by DSS treatment) in WT and/or KO (vanin1) phenotype	Mus musculus	ileon	ileon	KO-vannin1	Hong Liu	mouse model	N (symbol, log(foldchange), FDR)	N/A	N/A	DEG	PN's lab in CIML
A12019	A12019_6_DEG_FDR_down	N	WT_DSS_vs_KO_DSS_in_ileon	Identify deregulated genes in colitis model (induced by DSS treatment) in WT and/or KO (vanin1) phenotype	Mus musculus	ileon	ileon	KO-vannin1	Hong Liu	mouse model	N (symbol, log(foldchange), FDR)	N/A	N/A	DEG	PN's lab in CIML
A12019	A12019_7_DEG_FDR_up	N	WT_vs_KO_in_ileon	Identify deregulated genes in colitis model (induced by DSS treatment) in WT and/or KO (vanin1) phenotype	Mus musculus	ileon	ileon	KO-vannin1	Hong Liu	mouse model	N (symbol, log(foldchange), FDR)	N/A	N/A	DEG	PN's lab in CIML
A12019	A12019_7_DEG_FDR_down	N	WT_vs_KO_in_ileon	Identify deregulated genes in colitis model (induced by DSS treatment) in WT and/or KO (vanin1) phenotype	Mus musculus	ileon	ileon	KO-vannin1	Hong Liu	mouse model	N (symbol, log(foldchange), FDR)	N/A	N/A	DEG	PN's lab in CIML
A12019	A12019_8_DEG_FDR_up	Y	WT_vs_WT_DSS_in_ileon	Identify deregulated genes in colitis model (induced by DSS treatment) in WT and/or KO (vanin1) phenotype	Mus musculus	ileon	ileon	KO-vannin1	Hong Liu	mouse model	N (symbol, log(foldchange), FDR)	N/A	N/A	DEG	PN's lab in CIML
A12019	A12019_8_DEG_FDR_down	N	WT_vs_WT_DSS_in_ileon	Identify deregulated genes in colitis model (induced by DSS treatment) in WT and/or KO (vanin1) phenotype	Mus musculus	ileon	ileon	KO-vannin1	Hong Liu	mouse model	N (symbol, log(foldchange), FDR)	N/A	N/A	DEG	PN's lab in CIML
A12043+A12107	A12043_A12107_1_DEG_FDR_up	Y	LPS_vs_none_in_moDC	Treatment effects of poly I:C, LPS, R484 on XCR1+DC, XCR1-DC and moDC.	Homo sapiens	DC	Cord Blood	normal	Hong Liu	treatment	N (symbol, fold, FDR)	N/A	N/A	DEG	MD's lab in CIML
A12043+A12107	A12043_A12107_1_DEG_FDR_down	Y	LPS_vs_none_in_moDC	Treatment effects of poly I:C, LPS, R484 on XCR1+DC, XCR1-DC and moDC.	Homo sapiens	DC	Cord Blood	normal	Hong Liu	treatment	N (symbol, fold, FDR)	N/A	N/A	DEG	MD's lab in CIML
A12043+A12107	A12043_A12107_2_DEG_FDR_up	Y	R848_vs_none_in_moDC	Treatment effects of poly I:C, LPS, R484 on XCR1+DC, XCR1-DC and moDC.	Homo sapiens	DC	Cord Blood	normal	Hong Liu	treatment	N (symbol, fold, FDR)	N/A	N/A	DEG	MD's lab in CIML
A12043+A12107	A12043_A12107_2_DEG_FDR_down	Y	R848_vs_none_in_moDC	Treatment effects of poly I:C, LPS, R484 on XCR1+DC, XCR1-DC and moDC.	Homo sapiens	DC	Cord Blood	normal	Hong Liu	treatment	N (symbol, fold, FDR)	N/A	N/A	DEG	MD's lab in CIML
A12043+A12107	A12043_A12107_3_DEG_FDR_up	Y	polyIC_vs_none_in_XCR1+DC	Treatment effects of poly I:C, LPS, R484 on XCR1+DC, XCR1-DC and moDC.	Homo sapiens	DC	Cord Blood	normal	Hong Liu	treatment	N (symbol, fold, FDR)	N/A	N/A	DEG	MD's lab in CIML
A12043+A12107	A12043_A12107_3_DEG_FDR_down	Y	polyIC_vs_none_in_XCR1+DC	Treatment effects of poly I:C, LPS, R484 on XCR1+DC, XCR1-DC and moDC.	Homo sapiens	DC	Cord Blood	normal	Hong Liu	treatment	N (symbol, fold, FDR)	N/A	N/A	DEG	MD's lab in CIML
A12043+A12107	A12043_A12107_4_DEG_FDR_up	Y	R848_vs_none_in_XCR1+DC	Treatment effects of poly I:C, LPS, R484 on XCR1+DC, XCR1-DC and moDC.	Homo sapiens	DC	Cord Blood	normal	Hong Liu	treatment	N (symbol, fold, FDR)	N/A	N/A	DEG	MD's lab in CIML
A12043+A12107	A12043_A12107_4_DEG_FDR_down	Y	R848_vs_none_in_XCR1+DC	Treatment effects of poly I:C, LPS, R484 on XCR1+DC, XCR1-DC and moDC.	Homo sapiens	DC	Cord Blood	normal	Hong Liu	treatment	N (symbol, fold, FDR)	N/A	N/A	DEG	MD's lab in CIML
A12043+A12107	A12043_A12107_5_DEG_FDR_up	Y	LPS_vs_none_in_XCR1-DC	Treatment effects of poly I:C, LPS, R484 on XCR1+DC, XCR1-DC and moDC.	Homo sapiens	DC	Cord Blood	normal	Hong Liu	treatment	N (symbol, fold, FDR)	N/A	N/A	DEG	MD's lab in CIML
A12043+A12107	A12043_A12107_5_DEG_FDR_down	Y	LPS_vs_none_in_XCR1-DC	Treatment effects of poly I:C, LPS, R484 on XCR1+DC, XCR1-DC and moDC.	Homo sapiens	DC	Cord Blood	normal	Hong Liu	treatment	N (symbol, fold, FDR)	N/A	N/A	DEG	MD's lab in CIML
A12043+A12107	A12043_A12107_6_DEG_FDR_up	Y	polyIC_vs_none_in_XCR1-DC	Treatment effects of poly I:C, LPS, R484 on XCR1+DC, XCR1-DC and moDC.	Homo sapiens	DC	Cord Blood	normal	Hong Liu	treatment	N (symbol, fold, FDR)	N/A	N/A	DEG	MD's lab in CIML
A12043+A12107	A12043_A12107_6_DEG_FDR_down	N	polyIC_vs_none_in_XCR1-DC	Treatment effects of poly I:C, LPS, R484 on XCR1+DC, XCR1-DC and moDC.	Homo sapiens	DC	Cord Blood	normal	Hong Liu	treatment	N (symbol, fold, FDR)	N/A	N/A	DEG	MD's lab in CIML
A12043+A12107	A12043_A12107_7_DEG_FDR_up	Y	R484_vs_none_in_XCR1-DC	Treatment effects of poly I:C, LPS, R484 on XCR1+DC, XCR1-DC and moDC.	Homo sapiens	DC	Cord Blood	normal	Hong Liu	treatment	N (symbol, fold, FDR)	N/A	N/A	DEG	MD's lab in CIML
A12043+A12107	A12043_A12107_7_DEG_FDR_down	Y	R484_vs_none_in_XCR1-DC	Treatment effects of poly I:C, LPS, R484 on XCR1+DC, XCR1-DC and moDC.	Homo sapiens	DC	Cord Blood	normal	Hong Liu	treatment	N (symbol, fold, FDR)	N/A	N/A	DEG	MD's lab in CIML
A12062	A12062_1_DEG_FDR_up	Y	LysoDC_vs_LysoMacro	Identify genes specific to LysoDC/LysoMacro	Mus musculus	peyer's patch	peyer's patch	normal	Hong Liu	Cell Type	N (symbol, fold)	N/A	N/A	DEG	JG's lab in CIML
A12062	A12062_1_DEG_FDR_down	Y	LysoDC_vs_LysoMacro	Identify genes specific to LysoDC/LysoMacro	Mus musculus	peyer's patch	peyer's patch	normal	Hong Liu	Cell Type	N (symbol, fold)	N/A	N/A	DEG	JG's lab in CIML
A12086	A12086_1_DEG_FDR_up	Y	WT_ProteusMirabilis8h_vs_chloramphenicol	WT versus PKR-KO BM-DC Stimulated with Proteus mirabilis	Mus musculus	DC	Bone Marrow	PKR-KO	Hong Liu	treatment	N (symbol, fold, FDR)	N/A	N/A	DEG	PP's lab in CIML
A12086	A12086_1_DEG_FDR_down	Y	WT_ProteusMirabilis8h_vs_chloramphenicol	WT versus PKR-KO BM-DC Stimulated with Proteus mirabilis	Mus musculus	DC	Bone Marrow	PKR-KO	Hong Liu	treatment	N (symbol, fold, FDR)	N/A	N/A	DEG	PP's lab in CIML
A12086	A12086_2_DEG_FDR_up	Y	WT_ProteusMirabilis16h_vs_chloramphenicol	WT versus PKR-KO BM-DC Stimulated with Proteus mirabilis	Mus musculus	DC	Bone Marrow	PKR-KO	Hong Liu	treatment	N (symbol, fold, FDR)	N/A	N/A	DEG	PP's lab in CIML
A12086	A12086_2_DEG_FDR_down	Y	WT_ProteusMirabilis16h_vs_chloramphenicol	WT versus PKR-KO BM-DC Stimulated with Proteus mirabilis	Mus musculus	DC	Bone Marrow	PKR-KO	Hong Liu	treatment	N (symbol, fold, FDR)	N/A	N/A	DEG	PP's lab in CIML
A12086	A12086_3_DEG_FDR_up	Y	PKR-KO_ProteusMirabilis8h_vs_chloramphenicol	WT versus PKR-KO BM-DC Stimulated with Proteus mirabilis	Mus musculus	DC	Bone Marrow	PKR-KO	Hong Liu	treatment	N (symbol, fold, FDR)	N/A	N/A	DEG	PP's lab in CIML
A12086	A12086_3_DEG_FDR_down	Y	PKR-KO_ProteusMirabilis8h_vs_chloramphenicol	WT versus PKR-KO BM-DC Stimulated with Proteus mirabilis	Mus musculus	DC	Bone Marrow	PKR-KO	Hong Liu	treatment	N (symbol, fold, FDR)	N/A	N/A	DEG	PP's lab in CIML
A12086	A12086_4_DEG_FDR_up	Y	PKR-KO_ProteusMirabilis16h_vs_chloramphenicol	WT versus PKR-KO BM-DC Stimulated with Proteus mirabilis	Mus musculus	DC	Bone Marrow	PKR-KO	Hong Liu	treatment	N (symbol, fold, FDR)	N/A	N/A	DEG	PP's lab in CIML
A12086	A12086_4_DEG_FDR_down	Y	PKR-KO_ProteusMirabilis16h_vs_chloramphenicol	WT versus PKR-KO BM-DC Stimulated with Proteus mirabilis	Mus musculus	DC	Bone Marrow	PKR-KO	Hong Liu	treatment	N (symbol, fold, FDR)	N/A	N/A	DEG	PP's lab in CIML
A12087	A12087_1_DEG_FDR_up	Y	FLT3LspleenDC_vs_BMDC_in_chloramphenicol	FLT3-L Spleen DC (A12087) and BM-DC (A1115&A12017&A12086) Stimulated with polyI:C or Proteus mirabilis	Mus musculus	DC	Spleen, Bone Marrow	normal	Hong Liu	Cell Type	N (symbol, fold, FDR)	N/A	N/A	DEG	PP's lab in CIML
A12087	A12087_1_DEG_FDR_down	Y	FLT3LspleenDC_vs_BMDC_in_chloramphenicol	FLT3-L Spleen DC (A12087) and BM-DC (A1115&A12017&A12086) Stimulated with polyI:C or Proteus mirabilis	Mus musculus	DC	Spleen, Bone Marrow	normal	Hong Liu	Cell Type	N (symbol, fold, FDR)	N/A	N/A	DEG	PP's lab in CIML
A12087	A12087_2_DEG_FDR_up	Y	FLT3LspleenDC_vs_BMDC_in_gentamicin	FLT3-L Spleen DC (A12087) and BM-DC (A1115&A12017&A12086) Stimulated with polyI:C or Proteus mirabilis	Mus musculus	DC	Spleen, Bone Marrow	normal	Hong Liu	Cell Type	N (symbol, fold, FDR)	N/A	N/A	DEG	PP's lab in CIML
A12087	A12087_2_DEG_FDR_down	Y	FLT3LspleenDC_vs_BMDC_in_gentamicin	FLT3-L Spleen DC (A12087) and BM-DC (A1115&A12017&A12086) Stimulated with polyI:C or Proteus mirabilis	Mus musculus	DC	Spleen, Bone Marrow	normal	Hong Liu	Cell Type	N (symbol, fold, FDR)	N/A	N/A	DEG	PP's lab in CIML
A12087	A12087_3_DEG_FDR_up	Y	FLT3LspleenDC_vs_BMDC_in_lipofectamine	FLT3-L Spleen DC (A12087) and BM-DC (A1115&A12017&A12086) Stimulated with polyI:C or Proteus mirabilis	Mus musculus	DC	Spleen, Bone Marrow	normal	Hong Liu	Cell Type	N (symbol, fold, FDR)	N/A	N/A	DEG	PP's lab in CIML
A12087	A12087_3_DEG_FDR_down	Y	FLT3LspleenDC_vs_BMDC_in_lipofectamine	FLT3-L Spleen DC (A12087) and BM-DC (A1115&A12017&A12086) Stimulated with polyI:C or Proteus mirabilis	Mus musculus	DC	Spleen, Bone Marrow	normal	Hong Liu	Cell Type	N (symbol, fold, FDR)	N/A	N/A	DEG	PP's lab in CIML
A12087	A12087_4_DEG_FDR_up	Y	FLT3LspleenDC_vs_BMDC_in_polyIC	FLT3-L Spleen DC (A12087) and BM-DC (A1115&A12017&A12086) Stimulated with polyI:C or Proteus mirabilis	Mus musculus	DC	Spleen, Bone Marrow	normal	Hong Liu	Cell Type	N (symbol, fold, FDR)	N/A	N/A	DEG	PP's lab in CIML
A12087	A12087_4_DEG_FDR_down	Y	FLT3LspleenDC_vs_BMDC_in_polyIC	FLT3-L Spleen DC (A12087) and BM-DC (A1115&A12017&A12086) Stimulated with polyI:C or Proteus mirabilis	Mus musculus	DC	Spleen, Bone Marrow	normal	Hong Liu	Cell Type	N (symbol, fold, FDR)	N/A	N/A	DEG	PP's lab in CIML
A12087	A12087_5_DEG_FDR_up	Y	FLT3LspleenDC_vs_BMDC_in_proteusMirabilis	FLT3-L Spleen DC (A12087) and BM-DC (A1115&A12017&A12086) Stimulated with polyI:C or Proteus mirabilis	Mus musculus	DC	Spleen, Bone Marrow	normal	Hong Liu	Cell Type	N (symbol, fold, FDR)	N/A	N/A	DEG	PP's lab in CIML
A12087	A12087_5_DEG_FDR_down	Y	FLT3LspleenDC_vs_BMDC_in_proteusMirabilis	FLT3-L Spleen DC (A12087) and BM-DC (A1115&A12017&A12086) Stimulated with polyI:C or Proteus mirabilis	Mus musculus	DC	Spleen, Bone Marrow	normal	Hong Liu	Cell Type	N (symbol, fold, FDR)	N/A	N/A	DEG	PP's lab in CIML
A12087	A12087_6_DEG_FDR_up	Y	lipofectamine8h_vs_gentamicin_in_BMDC	FLT3-L Spleen DC (A12087) and BM-DC (A1115&A12017&A12086) Stimulated with polyI:C or Proteus mirabilis	Mus musculus	DC	Bone Marrow	normal	Hong Liu	treatment	N (symbol, fold, FDR)	N/A	N/A	DEG	PP's lab in CIML
A12087	A12087_6_DEG_FDR_down	N	lipofectamine8h_vs_gentamicin_in_BMDC	FLT3-L Spleen DC (A12087) and BM-DC (A1115&A12017&A12086) Stimulated with polyI:C or Proteus mirabilis	Mus musculus	DC	Bone Marrow	normal	Hong Liu	treatment	N (symbol, fold, FDR)	N/A	N/A	DEG	PP's lab in CIML
A12087	A12087_7_DEG_FDR_up	Y	lipofectamine16h_vs_gentamicin_in_BMDC	FLT3-L Spleen DC (A12087) and BM-DC (A1115&A12017&A12086) Stimulated with polyI:C or Proteus mirabilis	Mus musculus	DC	Bone Marrow	normal	Hong Liu	treatment	N (symbol, fold, FDR)	N/A	N/A	DEG	PP's lab in CIML
A12087	A12087_7_DEG_FDR_down	Y	lipofectamine16h_vs_gentamicin_in_BMDC	FLT3-L Spleen DC (A12087) and BM-DC (A1115&A12017&A12086) Stimulated with polyI:C or Proteus mirabilis	Mus musculus	DC	Bone Marrow	normal	Hong Liu	treatment	N (symbol, fold, FDR)	N/A	N/A	DEG	PP's lab in CIML
A12087	A12087_8_DEG_FDR_up	N	lipofectamine11h_vs_gentamicin_in_FLT3LspleenDC	FLT3-L Spleen DC (A12087) and BM-DC (A1115&A12017&A12086) Stimulated with polyI:C or Proteus mirabilis	Mus musculus	DC	Spleen	normal	Hong Liu	treatment	N (symbol, fold, FDR)	N/A	N/A	DEG	PP's lab in CIML
A12087	A12087_8_DEG_FDR_down	N	lipofectamine11h_vs_gentamicin_in_FLT3LspleenDC	FLT3-L Spleen DC (A12087) and BM-DC (A1115&A12017&A12086) Stimulated with polyI:C or Proteus mirabilis	Mus musculus	DC	Spleen	normal	Hong Liu	treatment	N (symbol, fold, FDR)	N/A	N/A	DEG	PP's lab in CIML
A12087	A12087_9_DEG_FDR_up	Y	polyIC8h_vs_lipofectamine_in_BMDC	FLT3-L Spleen DC (A12087) and BM-DC (A1115&A12017&A12086) Stimulated with polyI:C or Proteus mirabilis	Mus musculus	DC	Bone Marrow	normal	Hong Liu	treatment	N (symbol, fold, FDR)	N/A	N/A	DEG	PP's lab in CIML
A12087	A12087_9_DEG_FDR_down	Y	polyIC8h_vs_lipofectamine_in_BMDC	FLT3-L Spleen DC (A12087) and BM-DC (A1115&A12017&A12086) Stimulated with polyI:C or Proteus mirabilis	Mus musculus	DC	Bone Marrow	normal	Hong Liu	treatment	N (symbol, fold, FDR)	N/A	N/A	DEG	PP's lab in CIML
A12087	A12087_10_DEG_FDR_up	Y	polyIC16h_vs_lipofectamine_in_BMDC	FLT3-L Spleen DC (A12087) and BM-DC (A1115&A12017&A12086) Stimulated with polyI:C or Proteus mirabilis	Mus musculus	DC	Bone Marrow	normal	Hong Liu	treatment	N (symbol, fold, FDR)	N/A	N/A	DEG	PP's lab in CIML
A12087	A12087_10_DEG_FDR_down	Y	polyIC16h_vs_lipofectamine_in_BMDC	FLT3-L Spleen DC (A12087) and BM-DC (A1115&A12017&A12086) Stimulated with polyI:C or Proteus mirabilis	Mus musculus	DC	Bone Marrow	normal	Hong Liu	treatment	N (symbol, fold, FDR)	N/A	N/A	DEG	PP's lab in CIML
A12087	A12087_11_DEG_FDR_up	Y	polyIC11h_vs_lipofectamine_in_FLT3LspleenDC	FLT3-L Spleen DC (A12087) and BM-DC (A1115&A12017&A12086) Stimulated with polyI:C or Proteus mirabilis	Mus musculus	DC	Spleen	normal	Hong Liu	treatment	N (symbol, fold, FDR)	N/A	N/A	DEG	PP's lab in CIML
A12087	A12087_11_DEG_FDR_down	Y	polyIC11h_vs_lipofectamine_in_FLT3LspleenDC	FLT3-L Spleen DC (A12087) and BM-DC (A1115&A12017&A12086) Stimulated with polyI:C or Proteus mirabilis	Mus musculus	DC	Spleen	normal	Hong Liu	treatment	N (symbol, fold, FDR)	N/A	N/A	DEG	PP's lab in CIML
A12087	A12087_12_DEG_FDR_up	Y	proteusMirabilis8h_vs_chloramphenicol_in_BMDC	FLT3-L Spleen DC (A12087) and BM-DC (A1115&A12017&A12086) Stimulated with polyI:C or Proteus mirabilis	Mus musculus	DC	Bone Marrow	normal	Hong Liu	treatment	N (symbol, fold, FDR)	N/A	N/A	DEG	PP's lab in CIML
A12087	A12087_12_DEG_FDR_down	Y	proteusMirabilis8h_vs_chloramphenicol_in_BMDC	FLT3-L Spleen DC (A12087) and BM-DC (A1115&A12017&A12086) Stimulated with polyI:C or Proteus mirabilis	Mus musculus	DC	Bone Marrow	normal	Hong Liu	treatment	N (symbol, fold, FDR)	N/A	N/A	DEG	PP's lab in CIML
A12087	A12087_13_DEG_FDR_up	Y	proteusMirabilis16h_vs_chloramphenicol_in_BMDC	FLT3-L Spleen DC (A12087) and BM-DC (A1115&A12017&A12086) Stimulated with polyI:C or Proteus mirabilis	Mus musculus	DC	Bone Marrow	normal	Hong Liu	treatment	N (symbol, fold, FDR)	N/A	N/A	DEG	PP's lab in CIML
A12087	A12087_13_DEG_FDR_down	Y	proteusMirabilis16h_vs_chloramphenicol_in_BMDC	FLT3-L Spleen DC (A12087) and BM-DC (A1115&A12017&A12086) Stimulated with polyI:C or Proteus mirabilis	Mus musculus	DC	Bone Marrow	normal	Hong Liu	treatment	N (symbol, fold, FDR)	N/A	N/A	DEG	PP's lab in CIML
A12087	A12087_14_DEG_FDR_up	Y	proteusMirabilis11h_vs_chloramphenicol_in_FLT3LspleenDC	FLT3-L Spleen DC (A12087) and BM-DC (A1115&A12017&A12086) Stimulated with polyI:C or Proteus mirabilis	Mus musculus	DC	Spleen	normal	Hong Liu	treatment	N (symbol, fold, FDR)	N/A	N/A	DEG	PP's lab in CIML
A12087	A12087_14_DEG_FDR_down	N	proteusMirabilis11h_vs_chloramphenicol_in_FLT3LspleenDC	FLT3-L Spleen DC (A12087) and BM-DC (A1115&A12017&A12086) Stimulated with polyI:C or Proteus mirabilis	Mus musculus	DC	Spleen	normal	Hong Liu	treatment	N (symbol, fold, FDR)	N/A	N/A	DEG	PP's lab in CIML
A13023	A13023_1_DEG_FDR_up	Y	proteusMirabilis+IL10_vs_chloramphenicol_8h	Impact of IL10 on DC and Bacterial (Proteus mirabilis) stimulation	Mus musculus	DC	Bone Marrow	normal	Hong Liu	treatment	N (symbol, fold, FDR)	N/A	N/A	DEG	PP's lab in CIML
A13023	A13023_1_DEG_FDR_down	Y	proteusMirabilis+IL10_vs_chloramphenicol_8h	Impact of IL10 on DC and Bacterial (Proteus mirabilis) stimulation	Mus musculus	DC	Bone Marrow	normal	Hong Liu	treatment	N (symbol, fold, FDR)	N/A	N/A	DEG	PP's lab in CIML
A13023	A13023_2_DEG_FDR_up	Y	proteusMirabilis+IL10_vs_chloramphenicol_16h	Impact of IL10 on DC and Bacterial (Proteus mirabilis) stimulation	Mus musculus	DC	Bone Marrow	normal	Hong Liu	treatment	N (symbol, fold, FDR)	N/A	N/A	DEG	PP's lab in CIML
A13023	A13023_2_DEG_FDR_down	Y	proteusMirabilis+IL10_vs_chloramphenicol_16h	Impact of IL10 on DC and Bacterial (Proteus mirabilis) stimulation	Mus musculus	DC	Bone Marrow	normal	Hong Liu	treatment	N (symbol, fold, FDR)	N/A	N/A	DEG	PP's lab in CIML
A13023	A13023_3_DEG_FDR_up	Y	proteusMirabilis+IL10_vs_proteusMirabilis_8h	Impact of IL10 on DC and Bacterial (Proteus mirabilis) stimulation	Mus musculus	DC	Bone Marrow	normal	Hong Liu	treatment	N (symbol, fold, FDR)	N/A	N/A	DEG	PP's lab in CIML
A13023	A13023_3_DEG_FDR_down	Y	proteusMirabilis+IL10_vs_proteusMirabilis_8h	Impact of IL10 on DC and Bacterial (Proteus mirabilis) stimulation	Mus musculus	DC	Bone Marrow	normal	Hong Liu	treatment	N (symbol, fold, FDR)	N/A	N/A	DEG	PP's lab in CIML
A13023	A13023_4_DEG_FDR_up	Y	proteusMirabilis+IL10_vs_proteusMirabilis_16h	Impact of IL10 on DC and Bacterial (Proteus mirabilis) stimulation	Mus musculus	DC	Bone Marrow	normal	Hong Liu	treatment	N (symbol, fold, FDR)	N/A	N/A	DEG	PP's lab in CIML
A13023	A13023_4_DEG_FDR_down	Y	proteusMirabilis+IL10_vs_proteusMirabilis_16h	Impact of IL10 on DC and Bacterial (Proteus mirabilis) stimulation	Mus musculus	DC	Bone Marrow	normal	Hong Liu	treatment	N (symbol, fold, FDR)	N/A	N/A	DEG	PP's lab in CIML
E-CBIL-8	E-CBIL-8_1_DEG_FDR_up	Y	24 hours_IL-1 beta vs none_up	Transcription profiling of rat pancreatic beta-cells in response to INF gamma and/or IL-1 beta treatment for 6 or 24 hours	Rattus norvegicus	beta cell	Insulin-producing beta cell	normal	Xiaying Wu	treatment	Y	24 hours	1,000,000 U/L + 50,000 U/L	DEG
E-CBIL-8	E-CBIL-8_1_DEG_FDR_down	Y	24 hours_IL-1 beta vs none_down	Transcription profiling of rat pancreatic beta-cells in response to INF gamma and/or IL-1 beta treatment for 6 or 24 hours	Rattus norvegicus	beta cell	Insulin-producing beta cell	normal	Xiaying Wu	treatment	Y	24 hours	1,000,000 U/L + 50,000 U/L	DEG
E-CBIL-8	E-CBIL-8_2_DEG_FDR_up	Y	24 hrs_IL-1 beta+INF gamma vs none_up	Transcription profiling of rat pancreatic beta-cells in response to INF gamma and/or IL-1 beta treatment for 6 or 24 hours	Rattus norvegicus	beta cell	Insulin-producing beta cell	normal	Xiaying Wu	treatment	Y	24 hours	1,000,000 U/L + 50,000 U/L	DEG
E-CBIL-8	E-CBIL-8_2_DEG_FDR_down	Y	24 hrs_IL-1 beta+INFgamma vs none_down	Transcription profiling of rat pancreatic beta-cells in response to INF gamma and/or IL-1 beta treatment for 6 or 24 hours	Rattus norvegicus	beta cell	Insulin-producing beta cell	normal	Xiaying Wu	treatment	Y	24 hours	1,000,000 U/L + 50,000 U/L	DEG
E-CBIL-8	E-CBIL-8_3_DEG_FDR_up	Y	6 hrs_IL-1 beta+INFgamma vs none_up	Transcription profiling of rat pancreatic beta-cells in response to INF gamma and/or IL-1 beta treatment for 6 or 24 hours	Rattus norvegicus	beta cell	Insulin-producing beta cell	normal	Xiaying Wu	treatment	Y	6 hours	1,000,000 U/L + 50,000 U/L	DEG
E-CBIL-8	E-CBIL-8_3_DEG_FDR_down	Y	6 hrs_IL-1 beta+INFgamma vs none_down	Transcription profiling of rat pancreatic beta-cells in response to INF gamma and/or IL-1 beta treatment for 6 or 24 hours	Rattus norvegicus	beta cell	Insulin-producing beta cell	normal	Xiaying Wu	treatment	Y	6 hours	1,000,000 U/L + 50,000 U/L	DEG
E-CBIL-9	E-CBIL-9_1_DEG_FDR_up	Y	AdIKB_ILb1_INFg vs none_up	Transcription profiling of rat pancreatic beta-cells in response to cytokine exposure and NF-kappa B activation blocking	Rattus norvegicus	beta cell	pancreatic beta cell	normal	Xiaying Wu	treatment	Y		50,000 U/L + 1,000,000 U/L	DEG
E-CBIL-9	E-CBIL-9_1_DEG_FDR_down	N	AdIKB_ILb1_INFg vs none_down	Transcription profiling of rat pancreatic beta-cells in response to cytokine exposure and NF-kappa B activation blocking	Rattus norvegicus	beta cell	pancreatic beta cell	normal	Xiaying Wu	treatment	Y		50,000 U/L + 1,000,000 U/L	DEG
E-CBIL-9	E-CBIL-9_2_DEG_FDR_up	Y	AdLUC_ILb1_INFg vs none_up	Transcription profiling of rat pancreatic beta-cells in response to cytokine exposure and NF-kappa B activation blocking	Rattus norvegicus	beta cell	pancreatic beta cell	normal	Xiaying Wu	treatment	Y		50,000 U/L + 1,000,000 U/L	DEG
E-CBIL-9	E-CBIL-9_2_DEG_FDR_down	Y	AdLUC_ILb1_INFg vs none_down	Transcription profiling of rat pancreatic beta-cells in response to cytokine exposure and NF-kappa B activation blocking	Rattus norvegicus	beta cell	pancreatic beta cell	normal	Xiaying Wu	treatment	Y		50,000 U/L + 1,000,000 U/L	DEG
E-CBIL-9	E-CBIL-9_3_DEG_FDR_up	Y	none_IL1b_INFg vs none_up	Transcription profiling of rat pancreatic beta-cells in response to cytokine exposure and NF-kappa B activation blocking	Rattus norvegicus	beta cell	pancreatic beta cell	normal	Xiaying Wu	treatment	Y		50,000 U/L + 1,000,000 U/L	DEG
E-CBIL-9	E-CBIL-9_3_DEG_FDR_down	Y	none_IL1b_INFg vs none_down	Transcription profiling of rat pancreatic beta-cells in response to cytokine exposure and NF-kappa B activation blocking	Rattus norvegicus	beta cell	pancreatic beta cell	normal	Xiaying Wu	treatment	Y		50,000 U/L + 1,000,000 U/L	DEG
E-FPMI-7
E-FPMI-7_1_DEG_rawP_up Y IL-1_IRAK4 mutation_vs_Normal_up IL-1 treatment of peripheral blood monocytes for 4 hrs Homo Sapiens Peripheral blood monocyte Human peripheral blood Patients with mutation and normal controls Neil Fitch treatment Y 4 hours DEG
E-FPMI-7
E-FPMI-7_1_DEG_rawP_down Y IL-1_IRAK4 mutation_vs_Normal_down IL-1 treatment of peripheral blood monocytes for 4 hrs Homo Sapiens Peripheral blood monocyte Human peripheral blood Patients with mutation and normal controls Neil Fitch treatment Y 4 hours DEG
E-FPMI-7
E-FPMI-7_2_DEG_FDR_up N LPS_IRAK4 mutation_vs_Normal_up LPS treatment of peripheral blood monocytes for 4 hrs Homo Sapiens Peripheral blood monocyte Human peripheral blood Patients with mutation and normal controls Neil Fitch treatment Y 4 hours DEG
E-FPMI-7
E-FPMI-7_2_DEG_FDR_down Y LPS_IRAK4 mutation_vs_Normal_down LPS treatment of peripheral blood monocytes for 4 hrs Homo Sapiens Peripheral blood monocyte Human peripheral blood Patients with mutation and normal controls Neil Fitch treatment Y 4 hours DEG
E-FPMI-7
E-FPMI-7_3_DEG_rawP_up Y PGN_IRAK4 mutation_vs_Normal_up PGN treatment of peripheral blood monocytes for 4 hrs Homo Sapiens Peripheral blood monocyte Human peripheral blood Patients with mutation and normal controls Neil Fitch treatment Y 4 hours DEG
E-FPMI-7
E-FPMI-7_3_DEG_rawP_down Y PGN_IRAK4 mutation_vs_Normal_down PGN treatment of peripheral blood monocytes for 4 hrs Homo Sapiens Peripheral blood monocyte Human peripheral blood Patients with mutation and normal controls Neil Fitch treatment Y 4 hours DEG
E-FPMI-7
E-FPMI-7_4_DEG_rawP_up Y TNF_IRAK4 mutation_vs_Normal_up TNF treatment of peripheral blood monocytes for 4 hrs Homo Sapiens Peripheral blood monocyte Human peripheral blood Patients with mutation and normal controls Neil Fitch treatment Y 4 hours DEG
E-FPMI-7
E-FPMI-7_4_DEG_rawP_down Y TNF_IRAK4 mutation_vs_Normal_down TNF treatment of peripheral blood monocytes for 4 hrs Homo Sapiens Peripheral blood monocyte Human peripheral blood Patients with mutation and normal controls Neil Fitch treatment Y 4 hours DEG
E-FPMI-7
E-FPMI-7_5_DEG_FDR_up Y Unstim_IRAK4 mutation_vs_Normal_up Unstimulated PBM Homo Sapiens Peripheral blood monocyte Human peripheral blood Patients with mutation and normal controls Neil Fitch treatment Y None DEG
E-FPMI-7
E-FPMI-7_5_DEG_FDR_down Y Unstim_IRAK4 mutation_vs_Normal_down Unstimulated PBM Homo Sapiens Peripheral blood monocyte Human peripheral blood Patients with mutation and normal controls Neil Fitch treatment Y None DEG
E-GEOD-29434	E-GEOD-29434_1_DEG_rawP_up	Y	Treatment => acupuncture_vs_methotrexate [MTX]_up	A preliminary clinical study on rheumatoid arthritis treated with acupuncture	Homo sapiens	Blood Cells	peripheral blood	rheumatoid arthritis (RA)	Jessica Liu	Treatment	Y	Couldn't find	Couldn't find	DEG
E-GEOD-29434	E-GEOD-29434_1_DEG_rawP_down	Y	Treatment => acupuncture_vs_methotrexate [MTX]_down	A preliminary clinical study on rheumatoid arthritis treated with acupuncture	Homo sapiens	Blood Cells	peripheral blood	rheumatoid arthritis (RA)	Jessica Liu	Treatment	Y	Couldn't find	Couldn't find	DEG
E-GEOD-29434	E-GEOD-29434_1_DEG_rawP_up	Y	Treatment => acupuncture_vs_methotrexate [MTX]_up	A preliminary clinical study on rheumatoid arthritis treated with acupuncture	Homo sapiens	Blood Cells	peripheral blood	rheumatoid arthritis (RA)	Jessica Liu	Treatment	Y	Couldn't find	Couldn't find	DEG	Description: Rheumatoid arthritis (RA) is a complex autoimmune disease whose etiology is unknown and that involves degeneration of the synovial and joint tissues, leading to pain, stiffness and reduced motility of the joint. Currently, disease-modifying anti-rheumatic drugs (DMARDs) and anti-tumor necrosis factor-alpha (anti-TNF-alpha ) agents are considered the treatments of choice. The leading …
E-GEOD-29434	E-GEOD-29434_1_DEG_rawP_down	Y	Treatment => acupuncture_vs_methotrexate [MTX]_down	A preliminary clinical study on rheumatoid arthritis treated with acupuncture	Homo sapiens	Blood Cells	peripheral blood	rheumatoid arthritis (RA)	Jessica Liu	Treatment	Y	Couldn't find	Couldn't find	DEG	Description: Rheumatoid arthritis (RA) is a complex autoimmune disease whose etiology is unknown and that involves degeneration of the synovial and joint tissues, leading to pain, stiffness and reduced motility of the joint. Currently, disease-modifying anti-rheumatic drugs (DMARDs) and anti-tumor necrosis factor-alpha (anti-TNF-alpha ) agents are considered the treatments of choice. The leading …
E-MEXP-1325	E-MEXP-1325_1_DEG_FDR_up	Y	bic knock out_vs_wild type_up	Transcription profiling of mouse wild type or mir-155 dificient B cells after stimulation with LPS and IL4	Mus musculus	B cell	Spleen	Knock out	Jessica Liu	Genotype	Y	24 hours	10 ╡g/ml LPS and 20 ng/ml IL-4	DEG
E-MEXP-1325	E-MEXP-1325_1_DEG_FDR_down	Y	bic knock out_vs_wild type_down	Transcription profiling of mouse wild type or mir-155 dificient B cells after stimulation with LPS and IL4	Mus musculus	B cell	Spleen	Knock out	Jessica Liu	Genotype	Y	24 hours	10 ╡g/ml LPS and 20 ng/ml IL-4	DEG
E-MEXP-1883	E_MEXP_1883_1_DEG_RawP_down	Y	Rituxamab stimulated	Salivary gland tissue from Sjogrens patients treated with Rituxamab compared to untreated patients	Homo Sapiens	Salivary gland	Human salivary gland biopsy	Diseased - Sjogrens	Neil Fitch	disease	Y		375mg Rituxamab	DEG
E-MEXP-1958	E-MEXP-1958_1_DEG_FDR_up	Y	CellLine_Treatment => A549_none_vs_none_up	Transcription profiling by array of human dendritic cells co-cultured with carcinoma cells or treated with lipopolysaccharide	Homo sapiens	Dendritic Cells-Monocyte derived	Peripheral blood	Normal	Jessica Liu	Coculture	Y	40 hours	See comment	DEG
E-MEXP-1958	E-MEXP-1958_1_DEG_FDR_down	Y	CellLine_Treatment => A549_none_vs_none_down	Transcription profiling by array of human dendritic cells co-cultured with carcinoma cells or treated with lipopolysaccharide	Homo sapiens	Dendritic Cells-Monocyte derived	Peripheral blood	Normal	Jessica Liu	Coculture	Y	40 hours	See comment	DEG
E-MEXP-1958	E-MEXP-1958_2_DEG_FDR_up	Y	CellLine_Treatment => lipopolysaccharide_vs_none_up	Transcription profiling by array of human dendritic cells co-cultured with carcinoma cells or treated with lipopolysaccharide	Homo sapiens	Dendritic Cells-Monocyte derived	Peripheral blood	Normal	Jessica Liu	Treatment	Y	40 hours	1╡g/ml	DEG
E-MEXP-1958	E-MEXP-1958_2_DEG_FDR_down	Y	CellLine_Treatment => lipopolysaccharide_vs_none_down	Transcription profiling by array of human dendritic cells co-cultured with carcinoma cells or treated with lipopolysaccharide	Homo sapiens	Dendritic Cells-Monocyte derived	Peripheral blood	Normal	Jessica Liu	Treatment	Y	40 hours	1╡g/ml	DEG
E-MEXP-1958	E-MEXP-1958_3_DEG_FDR_up	Y	CellLine_Treatment => SK-MES-1_none_vs_none_up	Transcription profiling by array of human dendritic cells co-cultured with carcinoma cells or treated with lipopolysaccharide	Homo sapiens	Dendritic Cells-Monocyte derived	Peripheral blood	Normal	Jessica Liu	Coculture	Y	40 hours	See comment	DEG
E-MEXP-1958	E-MEXP-1958_3_DEG_FDR_down	Y	CellLine_Treatment => SK-MES-1_none_vs_none_down	Transcription profiling by array of human dendritic cells co-cultured with carcinoma cells or treated with lipopolysaccharide	Homo sapiens	Dendritic Cells-Monocyte derived	Peripheral blood	Normal	Jessica Liu	Coculture	Y	40 hours	See comment	DEG
E-MEXP-243	E_MEXP_243_1_DEG_RawP_up	Y	AR vs healthy	grass-allergen (Phl.p.) challenged DC's co-incubated with CD4+ Tcells	Homo Sapiens	CD4+ Tcells	Adult	Healthy controls and grass-sensitive AR patients	Neil Fitch	treatment	Y	DC-s stimulated with grass pollen antigen for 48hr. Co-culture with CD4 cells for 7d		DEG
E-MEXP-243	E_MEXP_243_1_DEG_RawP_down	Y	AR vs healthy	grass-allergen (Phl.p.) challenged DC's co-incubated with CD4+ Tcells	Homo Sapiens	CD4+ Tcells	Adult	Healthy controls and grass-sensitive AR patients	Neil Fitch	treatment	Y	DC-s stimulated with grass pollen antigen for 48hr. Co-culture with CD4 cells for 7d		DEG
EMEXP2676	EMEXP2676_1_DEG_FDR_up	Y	sensitized with BLG (beta-lactoglobulin from cow's milk)	MLN transcriptome profiles in BALB/c mice sensitized to three common food allergens	Mus musculus	MLN (Mesenteric Lymph Node)	MLN (Mesenteric Lymph Node)	normal	Hong Liu	treatment	N (symbol, foldchange, FDR)	N/A	N/A	DEG	ArrayExpress
EMEXP2676	EMEXP2676_1_DEG_FDR_down	Y	sensitized with BLG (beta-lactoglobulin from cow's milk)	MLN transcriptome profiles in BALB/c mice sensitized to three common food allergens	Mus musculus	MLN (Mesenteric Lymph Node)	MLN (Mesenteric Lymph Node)	normal	Hong Liu	treatment	N (symbol, foldchange, FDR)	N/A	N/A	DEG	ArrayExpress
EMEXP2676	EMEXP2676_2_DEG_FDR_up	Y	sensitized with OVA (ovalbumin from hen's egg white)	MLN transcriptome profiles in BALB/c mice sensitized to three common food allergens	Mus musculus	MLN (Mesenteric Lymph Node)	MLN (Mesenteric Lymph Node)	normal	Hong Liu	treatment	N (symbol, foldchange, FDR)	N/A	N/A	DEG	ArrayExpress
EMEXP2676	EMEXP2676_2_DEG_FDR_down	Y	sensitized with OVA (ovalbumin from hen's egg white)	MLN transcriptome profiles in BALB/c mice sensitized to three common food allergens	Mus musculus	MLN (Mesenteric Lymph Node)	MLN (Mesenteric Lymph Node)	normal	Hong Liu	treatment	N (symbol, foldchange, FDR)	N/A	N/A	DEG	ArrayExpress
EMEXP2676	EMEXP2676_3_DEG_FDR_up	Y	sensitized with PNA (peanut agglutinin)	MLN transcriptome profiles in BALB/c mice sensitized to three common food allergens	Mus musculus	MLN (Mesenteric Lymph Node)	MLN (Mesenteric Lymph Node)	normal	Hong Liu	treatment	N (symbol, foldchange, FDR)	N/A	N/A	DEG	ArrayExpress
EMEXP2676	EMEXP2676_3_DEG_FDR_down	Y	sensitized with PNA (peanut agglutinin)	MLN transcriptome profiles in BALB/c mice sensitized to three common food allergens	Mus musculus	MLN (Mesenteric Lymph Node)	MLN (Mesenteric Lymph Node)	normal	Hong Liu	treatment	N (symbol, foldchange, FDR)	N/A	N/A	DEG	ArrayExpress
E-TABM-991	E-TABM-991_1_DEG_FDR_up	Y	OFF Dox10d vs WT_up	Transcription profiling by array of mouse CD8+ naive T cells from mice expressing normal IL-7R or conditional IL-7R alpha switched on or off for different amounts of time	Mus musculus	CD8+ T cell	spleen	normal	Xiaying Wu	treatment	Y			DEG
E-TABM-991	E-TABM-991_1_DEG_FDR_down	Y	OFF Dox10d vs WT_down	Transcription profiling by array of mouse CD8+ naive T cells from mice expressing normal IL-7R or conditional IL-7R alpha switched on or off for different amounts of time	Mus musculus	CD8+ T cell	spleen	normal	Xiaying Wu	treatment	Y			DEG
E-TABM-991	E-TABM-991_2_DEG_FDR_up	Y	OFF Dox3d vs WT_up	Transcription profiling by array of mouse CD8+ naive T cells from mice expressing normal IL-7R or conditional IL-7R alpha switched on or off for different amounts of time	Mus musculus	CD8+ T cell	spleen	normal	Xiaying Wu	treatment	Y			DEG
E-TABM-991	E-TABM-991_2_DEG_FDR_down	Y	OFF Dox3d vs WT_down	Transcription profiling by array of mouse CD8+ naive T cells from mice expressing normal IL-7R or conditional IL-7R alpha switched on or off for different amounts of time	Mus musculus	CD8+ T cell	spleen	normal	Xiaying Wu	treatment	Y			DEG
E-TABM-991	E-TABM-991_3_DEG_FDR_up	Y	ON Dox vs WT_up	Transcription profiling by array of mouse CD8+ naive T cells from mice expressing normal IL-7R or conditional IL-7R alpha switched on or off for different amounts of time	Mus musculus	CD8+ T cell	spleen	normal	Xiaying Wu	treatment	Y			DEG
E-TABM-991	E-TABM-991_3_DEG_FDR_down	Y	ON Dox vs WT_down	Transcription profiling by array of mouse CD8+ naive T cells from mice expressing normal IL-7R or conditional IL-7R alpha switched on or off for different amounts of time	Mus musculus	CD8+ T cell	spleen	normal	Xiaying Wu	treatment	Y			DEG
E-TABM-991	E-TABM-991_4_DEG_FDR_up	Y	WT+IL-7 vs WT_up	Transcription profiling by array of mouse CD8+ naive T cells from mice expressing normal IL-7R or conditional IL-7R alpha switched on or off for different amounts of time	Mus musculus	CD8+ T cell	spleen	normal	Xiaying Wu	treatment	Y			DEG
E-TABM-991	E-TABM-991_4_DEG_FDR_down	Y	WT+IL-7 vs WT_down	Transcription profiling by array of mouse CD8+ naive T cells from mice expressing normal IL-7R or conditional IL-7R alpha switched on or off for different amounts of time	Mus musculus	CD8+ T cell	spleen	normal	Xiaying Wu	treatment	Y			DEG
E-TABM-991	E-TABM-991_5_DEG_rawP_up	N	OFF Dox3d vs ON Dox_up	Transcription profiling by array of mouse CD8+ naive T cells from mice expressing normal IL-7R or conditional IL-7R alpha switched on or off for different amounts of time	Mus musculus	CD8+ T cell	spleen	normal	Xiaying Wu	treatment	Y			DEG
E-TABM-991	E-TABM-991_5_DEG_rawP_down	Y	OFF Dox3d vs ON Dox_down	Transcription profiling by array of mouse CD8+ naive T cells from mice expressing normal IL-7R or conditional IL-7R alpha switched on or off for different amounts of time	Mus musculus	CD8+ T cell	spleen	normal	Xiaying Wu	treatment	Y			DEG
E-TABM-991	E-TABM-991_6_DEG_rawP_up	Y	OFF Dox10d vs ON Dox_up	Transcription profiling by array of mouse CD8+ naive T cells from mice expressing normal IL-7R or conditional IL-7R alpha switched on or off for different amounts of time	Mus musculus	CD8+ T cell	spleen	normal	Xiaying Wu	treatment	Y			DEG
E-TABM-991	E-TABM-991_6_DEG_rawP_down	Y	OFF Dox10d vs ON Dox_down	Transcription profiling by array of mouse CD8+ naive T cells from mice expressing normal IL-7R or conditional IL-7R alpha switched on or off for different amounts of time	Mus musculus	CD8+ T cell	spleen	normal	Xiaying Wu	treatment	Y			DEG
E-TABM-999	E-TABM-999_1_DEG_FDR_up	Y	GW2580 vs none_up	Transcription profiling by array of human CD14+ monocytes treated with cytokines IL-34 and mCSF to determine the effects on momocyte differentiation	Homo sapiens	CD14+ monocyte	blood	normal	Xiaying Wu	treatment	N		1mM	DEG
E-TABM-999	E-TABM-999_1_DEG_FDR_down	Y	GW2580 vs none_down	Transcription profiling by array of human CD14+ monocytes treated with cytokines IL-34 and mCSF to determine the effects on momocyte differentiation	Homo sapiens	CD14+ monocyte	blood	normal	Xiaying Wu	treatment	N		1mM	DEG
E-TABM-999	E-TABM-999_2_DEG_FDR_up	Y	mCSF vs IL34_up	Transcription profiling by array of human CD14+ monocytes treated with cytokines IL-34 and mCSF to determine the effects on momocyte differentiation	Homo sapiens	CD14+ monocyte	blood	normal	Xiaying Wu	treatment	N			DEG
E-TABM-999	E-TABM-999_2_DEG_FDR_down	Y	mCSF vs IL34_down	Transcription profiling by array of human CD14+ monocytes treated with cytokines IL-34 and mCSF to determine the effects on momocyte differentiation	Homo sapiens	CD14+ monocyte	blood	normal	Xiaying Wu	treatment	N			DEG
GSE10029	GSE10029_1_DEG_rawP_up	Y	TNF vs PBS_up	Genomic expression profiling of TNFalpha treated BDC2.5 diabetogenic CD4+ T Cells	Mus musculus	T-Lymphocytes	spleen	normal	Xiaying Wu	treatment	N	3 weeks	3 ug of TNF	DEG
GSE10029	GSE10029_1_DEG_rawP_down	Y	TNF vs PBS_down	Genomic expression profiling of TNFalpha treated BDC2.5 diabetogenic CD4+ T Cells	Mus musculus	T-Lymphocytes	spleen	normal	Xiaying Wu	treatment	N	3 weeks	3 ug of TNF	DEG
GSE10064	GSE10064_1_DEG_rawP_up	Y	Multiple Sclerosis_vs_healthy_up	Gene expression in immortalized B-lymphocytes derived from patients with multiple sclerosis	Homo sapiens	B-Lymphocytes	blood	unaffected siblings and siblings with MS	Li Li	Disease	N			DEG
GSE10064	GSE10064_1_DEG_rawP_down	Y	Multiple Sclerosis_vs_healthy_down	Gene expression in immortalized B-lymphocytes derived from patients with multiple sclerosis	Homo sapiens	B-Lymphocytes	blood	unaffected siblings and siblings with MS	Li Li	Disease	N			DEG
GSE10147	GSE10147_1_DEG_rawP_up	Y	IL-3 + CpG_vs_IL-3_up	Expression data from human plasmacytoid dendritic cells treated with p17 or CpG	Homo sapiens	plasmacytoid dendritic cells	blood	Normal	Jessica Liu	Treatment	Y	18 hours	See comment	DEG
GSE10147	GSE10147_1_DEG_rawP_down	Y	IL-3 + CpG_vs_IL-3_down	Expression data from human plasmacytoid dendritic cells treated with p17 or CpG	Homo sapiens	plasmacytoid dendritic cells	blood	Normal	Jessica Liu	Treatment	Y	18 hours	See comment	DEG
GSE10191	GSE10191_1_DEG_FDR_up	Y	DiseaseState => Internal Control_vs_healthy control_up	Human colon expression in healthy controls and UC	Homo sapiens	colon	the most proximal affected segment of colon	Colitis_ Ulcerative	Jessica Liu	Disease	N	N/A	N/A	DEG
GSE10191	GSE10191_1_DEG_FDR_down	N	DiseaseState => Internal Control_vs_healthy control_down	Human colon expression in healthy controls and UC	Homo sapiens	colon	the most proximal affected segment of colon	Colitis_ Ulcerative	Jessica Liu	Disease	N	N/A	N/A	DEG
GSE10191	GSE10191_2_DEG_FDR_up	Y	DiseaseState => Colitis_ Ulcerative_vs_healthy control_up	Human colon expression in healthy controls and UC	Homo sapiens	colon	the most proximal affected segment of colon	Colitis_ Ulcerative	Jessica Liu	Disease	N	N/A	N/A	DEG
GSE10191	GSE10191_2_DEG_FDR_down	Y	DiseaseState => Colitis_ Ulcerative_vs_healthy control_down	Human colon expression in healthy controls and UC	Homo sapiens	colon	the most proximal affected segment of colon	Colitis_ Ulcerative	Jessica Liu	Disease	N	N/A	N/A	DEG
GSE10220	GSE10220_1_DEG_FDR_up	Y	Macrophages_vs_Monocytes_up	Gene expression profiling of human monocytes and monocyte-derived-macrophages	Homo sapiens	monocytes and monocyte-dervied-macrophages	Blood	Acute Coronary Syndrome	Jessica Liu	Cell Type	Y	N/A	N/A	DEG
GSE10220	GSE10220_1_DEG_FDR_down	Y	Macrophages_vs_Monocytes_down	Gene expression profiling of human monocytes and monocyte-derived-macrophages	Homo sapiens	monocytes and monocyte-dervied-macrophages	Blood	Acute Coronary Syndrome	Jessica Liu	Cell Type	Y	N/A	N/A	DEG
GSE10239	GSE10239_1_DEG_FDR_up	Y	KLRG-1 Hi_vs_Na∩ve_up	Functional and Genomic Profiling of Effector CD8 T Cell Subsets	Mus musculus	T-Lymphocytes	spleen	Normal	Li Li	Cell type	Y			DEG
GSE10239	GSE10239_1_DEG_FDR_down	Y	KLRG-1 Hi_vs_Na∩ve_down	Functional and Genomic Profiling of Effector CD8 T Cell Subsets	Mus musculus	T-Lymphocytes	spleen	Normal	Li Li	Cell type	Y			DEG
GSE10239	GSE10239_2_DEG_FDR_up	Y	KLRG-1 In_vs_Na∩ve_up	Functional and Genomic Profiling of Effector CD8 T Cell Subsets	Mus musculus	T-Lymphocytes	spleen	Normal	Li Li	Cell type	Y			DEG
GSE10239	GSE10239_2_DEG_FDR_down	Y	KLRG-1 In_vs_Na∩ve_down	Functional and Genomic Profiling of Effector CD8 T Cell Subsets	Mus musculus	T-Lymphocytes	spleen	Normal	Li Li	Cell type	Y			DEG
GSE10239	GSE10239_3_DEG_FDR_up	Y	Memory cells_vs_Na∩ve_up	Functional and Genomic Profiling of Effector CD8 T Cell Subsets	Mus musculus	T-Lymphocytes	spleen	Normal	Li Li	Cell type	Y			DEG
GSE10239	GSE10239_3_DEG_FDR_down	Y	Memory cells_vs_Na∩ve_down	Functional and Genomic Profiling of Effector CD8 T Cell Subsets	Mus musculus	T-Lymphocytes	spleen	Normal	Li Li	Cell type	Y			DEG
GSE10240	GSE10240_1_DEG_rawP_up	Y	IL-17_vs_media_up	Primary Human Bronchial Epithelial Cells (HBEs) Stimulated with IL-22 and IL-17	Homo sapiens	Epithelial Cells	Bronchi	normal	Xiaying Wu	treatment	Y	24 hours		DEG
GSE10240	GSE10240_1_DEG_rawP_down	Y	IL-17_vs_media_down	Primary Human Bronchial Epithelial Cells (HBEs) Stimulated with IL-22 and IL-17	Homo sapiens	Epithelial Cells	Bronchi	normal	Xiaying Wu	treatment	Y	24 hours		DEG
GSE10240	GSE10240_2_DEG_rawP_up	Y	IL-22_vs_media_up	Primary Human Bronchial Epithelial Cells (HBEs) Stimulated with IL-22 and IL-17	Homo sapiens	Epithelial Cells	Bronchi	normal	Xiaying Wu	treatment	Y	24 hours		DEG
GSE10240	GSE10240_2_DEG_rawP_down	Y	IL-22_vs_media_down	Primary Human Bronchial Epithelial Cells (HBEs) Stimulated with IL-22 and IL-17	Homo sapiens	Epithelial Cells	Bronchi	normal	Xiaying Wu	treatment	Y	24 hours		DEG
GSE10240	GSE10240_3_DEG_rawP_up	Y	IL-17+ IL22_vs_media_up	Primary Human Bronchial Epithelial Cells (HBEs) Stimulated with IL-22 and IL-17	Homo sapiens	Epithelial Cells	Bronchi	normal	Xiaying Wu	treatment	Y	24 hours		DEG
GSE10240	GSE10240_3_DEG_rawP_down	Y	IL-17 + IL22_vs_media_down	Primary Human Bronchial Epithelial Cells (HBEs) Stimulated with IL-22 and IL-17	Homo sapiens	Epithelial Cells	Bronchi	normal	Xiaying Wu	treatment	Y	24 hours		DEG
GSE10240	GSE10240_4_DEG_rawP_up	Y	IL-22_vs_IL-17+ IL22_up	Primary Human Bronchial Epithelial Cells (HBEs) Stimulated with IL-22 and IL-17	Homo sapiens	Epithelial Cells	Bronchi	normal	Xiaying Wu	treatment	Y	24 hours		DEG
GSE10240	GSE10240_4_DEG__rawP_down	Y	IL-22_vs_IL-17+ IL22_down	Primary Human Bronchial Epithelial Cells (HBEs) Stimulated with IL-22 and IL-17	Homo sapiens	Epithelial Cells	Bronchi	normal	Xiaying Wu	treatment	Y	24 hours		DEG
GSE10316	GSE10316_1_DEG_FDR_up	Y	CD40L_vs_LPS_up	Monocyte-derived dendritic cells stimulated with LPS, Poly(I:C), CD40L or a combination of IL-1-b, IL-6, TNF-a and PGE2	Homo sapiens	Dendritic cells	Monocyte-derived	Normal	Jessica Liu	treatment	Y	Mix of one sample each at 4, 8, 16 hours	See Comment	DEG
GSE10316	GSE10316_1_DEG_FDR_down	Y	CD40L_vs_LPS_Down	Monocyte-derived dendritic cells stimulated with LPS, Poly(I:C), CD40L or a combination of IL-1-b, IL-6, TNF-a and PGE2	Homo sapiens	Dendritic cells	Monocyte-derived	Normal	Jessica Liu	treatment	Y	Mix of one sample each at 4, 8, 16 hours	See Comment	DEG
GSE10316	GSE10316_2_DEG_FDR_up	Y	IL-1-b + IL-6 + TNF-a + PGE2_vs_LPS_up	Monocyte-derived dendritic cells stimulated with LPS, Poly(I:C), CD40L or a combination of IL-1-b, IL-6, TNF-a and PGE2	Homo sapiens	Dendritic cells	Monocyte-derived	Normal	Jessica Liu	treatment	Y	Mix of one sample each at 4, 8, 16 hours	See Comment	DEG
GSE10316	GSE10316_2_DEG_FDR_down	Y	IL-1-b + IL-6 + TNF-a + PGE2_vs_LPS_Down	Monocyte-derived dendritic cells stimulated with LPS, Poly(I:C), CD40L or a combination of IL-1-b, IL-6, TNF-a and PGE2	Homo sapiens	Dendritic cells	Monocyte-derived	Normal	Jessica Liu	treatment	Y	Mix of one sample each at 4, 8, 16 hours	See Comment	DEG
GSE10316	GSE10316_3_DEG_FDR_up	Y	Poly[I-C]_vs_LPS_up	Monocyte-derived dendritic cells stimulated with LPS, Poly(I:C), CD40L or a combination of IL-1-b, IL-6, TNF-a and PGE2	Homo sapiens	Dendritic cells	Monocyte-derived	Normal	Jessica Liu	treatment	Y	Mix of one sample each at 4, 8, 16 hours	See Comment	DEG
GSE10316	GSE10316_3_DEG_FDR_down	Y	Poly[I-C]_vs_LPS_Down	Monocyte-derived dendritic cells stimulated with LPS, Poly(I:C), CD40L or a combination of IL-1-b, IL-6, TNF-a and PGE2	Homo sapiens	Dendritic cells	Monocyte-derived	Normal	Jessica Liu	treatment	Y	Mix of one sample each at 4, 8, 16 hours	See Comment	DEG
GSE10500	GSE10500_1_DEG_FDR_up	Y	DiseaseState => Arthritis_ Rheumatoid_vs_normal_up	Gene expression in rheumatoid arthritis synovial macrophages	Homo sapiens	Macrophages	RA synovial fluids / Blood	Rheumatoid Arthritis / Normal	Jessica Liu	Disease	Y	N/A	N/A	DEG
GSE10500	GSE10500_1_DEG_FDR_down	Y	DiseaseState => Arthritis_ Rheumatoid_vs_normal_down	Gene expression in rheumatoid arthritis synovial macrophages	Homo sapiens	Macrophages	RA synovial fluids / Blood	Rheumatoid Arthritis / Normal	Jessica Liu	Disease	Y	N/A	N/A	DEG
GSE10586	GSE10586_1_DEG_rawP_up	Y	DiseaseState => Diabetes Mellitus_ Type 1_vs_healthy_up	Expression data from recent-onset T1D patients and controls	Homo sapiens	T-Lymphocytes_ Regulatory	blood	Diabetes Mellitus_ Type 1 / Normal	Jessica Liu	Disease	Y	N/A	N/A	DEG
GSE10586	GSE10586_1_DEG_rawP_down	Y	DiseaseState => Diabetes Mellitus_ Type 1_vs_healthy_down	Expression data from recent-onset T1D patients and controls	Homo sapiens	T-Lymphocytes_ Regulatory	blood	Diabetes Mellitus_ Type 1 / Normal	Jessica Liu	Disease	Y	N/A	N/A	DEG
GSE10601	GSE10601_1_DEG_rawP_up	N	10 hours anti-CD40 siRNA-2_vs_control msiRNA-2_up	Time course gene expression profiling of T-cell (CD40L+) induced, anti-CD40-siRNA treated, HUVECs	Homo sapiens	HUVECs (Endothelial Cells)	umbilical veins	Modified	Jessica Liu	Treatment	Y	See comment	See comment	DEG
GSE10601	GSE10601_1_DEG_rawP_down	Y	10 hours anti-CD40 siRNA-2_vs_control msiRNA-2_down	Time course gene expression profiling of T-cell (CD40L+) induced, anti-CD40-siRNA treated, HUVECs	Homo sapiens	HUVECs (Endothelial Cells)	umbilical veins	Modified	Jessica Liu	Treatment	Y	See comment	See comment	DEG
GSE10601	GSE10601_2_DEG_rawP_up	N	16 hours anti-CD40 siRNA-2_vs_control msiRNA-2_up	Time course gene expression profiling of T-cell (CD40L+) induced, anti-CD40-siRNA treated, HUVECs	Homo sapiens	HUVECs (Endothelial Cells)	umbilical veins	Modified	Jessica Liu	Treatment	Y	See comment	See comment	DEG
GSE10601	GSE10601_2_DEG_rawP_down	Y	16 hours anti-CD40 siRNA-2_vs_control msiRNA-2_down	Time course gene expression profiling of T-cell (CD40L+) induced, anti-CD40-siRNA treated, HUVECs	Homo sapiens	HUVECs (Endothelial Cells)	umbilical veins	Modified	Jessica Liu	Treatment	Y	See comment	See comment	DEG
GSE10601	GSE10601_3_DEG_rawP_up	N	4 hours anti-CD40 siRNA-2_vs_control msiRNA-2_up	Time course gene expression profiling of T-cell (CD40L+) induced, anti-CD40-siRNA treated, HUVECs	Homo sapiens	HUVECs (Endothelial Cells)	umbilical veins	Modified	Jessica Liu	Treatment	Y	See comment	See comment	DEG
GSE10601	GSE10601_3_DEG_rawP_down	Y	4 hours anti-CD40 siRNA-2_vs_control msiRNA-2_down	Time course gene expression profiling of T-cell (CD40L+) induced, anti-CD40-siRNA treated, HUVECs	Homo sapiens	HUVECs (Endothelial Cells)	umbilical veins	Modified	Jessica Liu	Treatment	Y	See comment	See comment	DEG
GSE10616	GSE10616_1_DEG_FDR_up	Y	DiseaseState => Crohn Disease_vs_healthy control_up	Human colon expression in healthy controls, colon-only CD, ileo-colonic CD, and UC	Homo sapiens	colon	most proximal affected segment of colon	IBD	Jessica Liu	Disease	N	N/A	N/A	DEG
GSE10616	GSE10616_1_DEG_FDR_down	N	DiseaseState => Crohn Disease_vs_healthy control_down	Human colon expression in healthy controls, colon-only CD, ileo-colonic CD, and UC	Homo sapiens	colon	most proximal affected segment of colon	IBD	Jessica Liu	Disease	N	N/A	N/A	DEG
GSE10616	GSE10616_2_DEG_FDR_up	Y	DiseaseState => internal control_vs_healthy control_up	Human colon expression in healthy controls, colon-only CD, ileo-colonic CD, and UC	Homo sapiens	colon	most proximal affected segment of colon	IBD	Jessica Liu	Disease	N	N/A	N/A	DEG
GSE10616	GSE10616_2_DEG_FDR_down	N	DiseaseState => internal control_vs_healthy control_down	Human colon expression in healthy controls, colon-only CD, ileo-colonic CD, and UC	Homo sapiens	colon	most proximal affected segment of colon	IBD	Jessica Liu	Disease	N	N/A	N/A	DEG
GSE10616	GSE10616_3_DEG_FDR_up	Y	DiseaseState => Colitis_ Ulcerative_vs_healthy control_up	Human colon expression in healthy controls, colon-only CD, ileo-colonic CD, and UC	Homo sapiens	colon	most proximal affected segment of colon	IBD	Jessica Liu	Disease	N	N/A	N/A	DEG
GSE10616	GSE10616_3_DEG_FDR_down	N	DiseaseState => Colitis_ Ulcerative_vs_healthy control_down	Human colon expression in healthy controls, colon-only CD, ileo-colonic CD, and UC	Homo sapiens	colon	most proximal affected segment of colon	IBD	Jessica Liu	Disease	N	N/A	N/A	DEG
GSE10655	GSE10655_1_DEG_FDR_up	Y	Treatment:Time => avonex -> 1 months_vs_0 months_up	Pharmacogenomics of IFNb therapy	Homo sapiens	PBMC	Blood	Multiple sclerosis	Jessica Liu	Treatment:Time	N	1 month	See comment	DEG	Summary: This experiment set is used for the manuscript entitled: Pharmacogenomics of Interferon-b therapy in multiple sclerosis: Baseline IFN signature determines pharmacological differences between patients. In this study we generated and analyzed pre- and post- IFNb treatment gene expression patterns of RRMS patients with the aim of identifying pre-existing and/or drug-induced signatures that …
A compound treatment design type is where the response to administration of a compound or chemical (including biological compounds such as hormones) is assayed. METHODOLOGY: Large scale gene expression profiling was performed on peripheral blood of 16 RRMS patients at baseline and one month after the start of IFNbeta therapy. Differential gene expression was analyzed by Significance Analysis of M…
GSE10655	GSE10655_1_DEG_FDR_down	Y	Treatment:Time => avonex -> 1 months_vs_0 months_down	Pharmacogenomics of IFNb therapy	Homo sapiens	PBMC	Blood	Multiple sclerosis	Jessica Liu	Treatment:Time	N	1 month	See comment	DEG	Summary: This experiment set is used for the manuscript entitled: Pharmacogenomics of Interferon-b therapy in multiple sclerosis: Baseline IFN signature determines pharmacological differences between patients. In this study we generated and analyzed pre- and post- IFNb treatment gene expression patterns of RRMS patients with the aim of identifying pre-existing and/or drug-induced signatures that …
A compound treatment design type is where the response to administration of a compound or chemical (including biological compounds such as hormones) is assayed. METHODOLOGY: Large scale gene expression profiling was performed on peripheral blood of 16 RRMS patients at baseline and one month after the start of IFNbeta therapy. Differential gene expression was analyzed by Significance Analysis of M…
GSE10655	GSE10655_2_DEG_rawP_up	Y	Treatment:Time => betaferon -> 1 months_vs_0 months_up	Pharmacogenomics of IFNb therapy	Homo sapiens	PBMC	Blood	Multiple sclerosis	Jessica Liu	Treatment:Time	N	1 month	See comment	DEG	Summary: This experiment set is used for the manuscript entitled: Pharmacogenomics of Interferon-b therapy in multiple sclerosis: Baseline IFN signature determines pharmacological differences between patients. In this study we generated and analyzed pre- and post- IFNb treatment gene expression patterns of RRMS patients with the aim of identifying pre-existing and/or drug-induced signatures that …
A compound treatment design type is where the response to administration of a compound or chemical (including biological compounds such as hormones) is assayed. METHODOLOGY: Large scale gene expression profiling was performed on peripheral blood of 16 RRMS patients at baseline and one month after the start of IFNbeta therapy. Differential gene expression was analyzed by Significance Analysis of M…
GSE10655	GSE10655_2_DEG_rawP_down	Y	Treatment:Time => betaferon -> 1 months_vs_0 months_down	Pharmacogenomics of IFNb therapy	Homo sapiens	PBMC	Blood	Multiple sclerosis	Jessica Liu	Treatment:Time	N	1 month	See comment	DEG	Summary: This experiment set is used for the manuscript entitled: Pharmacogenomics of Interferon-b therapy in multiple sclerosis: Baseline IFN signature determines pharmacological differences between patients. In this study we generated and analyzed pre- and post- IFNb treatment gene expression patterns of RRMS patients with the aim of identifying pre-existing and/or drug-induced signatures that …
A compound treatment design type is where the response to administration of a compound or chemical (including biological compounds such as hormones) is assayed. METHODOLOGY: Large scale gene expression profiling was performed on peripheral blood of 16 RRMS patients at baseline and one month after the start of IFNbeta therapy. Differential gene expression was analyzed by Significance Analysis of M…
GSE10655	GSE10655_3_DEG_rawP_up	Y	Treatment:Time => rebif 22 -> 1 months_vs_0 months_up	Pharmacogenomics of IFNb therapy	Homo sapiens	PBMC	Blood	Multiple sclerosis	Jessica Liu	Treatment:Time	N	1 month	See comment	DEG	Summary: This experiment set is used for the manuscript entitled: Pharmacogenomics of Interferon-b therapy in multiple sclerosis: Baseline IFN signature determines pharmacological differences between patients. In this study we generated and analyzed pre- and post- IFNb treatment gene expression patterns of RRMS patients with the aim of identifying pre-existing and/or drug-induced signatures that …
A compound treatment design type is where the response to administration of a compound or chemical (including biological compounds such as hormones) is assayed. METHODOLOGY: Large scale gene expression profiling was performed on peripheral blood of 16 RRMS patients at baseline and one month after the start of IFNbeta therapy. Differential gene expression was analyzed by Significance Analysis of M…
GSE10655	GSE10655_3_DEG_rawP_down	Y	Treatment:Time => rebif 22 -> 1 months_vs_0 months_down	Pharmacogenomics of IFNb therapy	Homo sapiens	PBMC	Blood	Multiple sclerosis	Jessica Liu	Treatment:Time	N	1 month	See comment	DEG	Summary: This experiment set is used for the manuscript entitled: Pharmacogenomics of Interferon-b therapy in multiple sclerosis: Baseline IFN signature determines pharmacological differences between patients. In this study we generated and analyzed pre- and post- IFNb treatment gene expression patterns of RRMS patients with the aim of identifying pre-existing and/or drug-induced signatures that …
A compound treatment design type is where the response to administration of a compound or chemical (including biological compounds such as hormones) is assayed. METHODOLOGY: Large scale gene expression profiling was performed on peripheral blood of 16 RRMS patients at baseline and one month after the start of IFNbeta therapy. Differential gene expression was analyzed by Significance Analysis of M…
GSE10655	GSE10655_4_DEG_rawP_up	Y	Treatment:Time => rebif 44 -> 1 months_vs_0 months_up	Pharmacogenomics of IFNb therapy	Homo sapiens	PBMC	Blood	Multiple sclerosis	Jessica Liu	Treatment:Time	N	1 month	See comment	DEG	Summary: This experiment set is used for the manuscript entitled: Pharmacogenomics of Interferon-b therapy in multiple sclerosis: Baseline IFN signature determines pharmacological differences between patients. In this study we generated and analyzed pre- and post- IFNb treatment gene expression patterns of RRMS patients with the aim of identifying pre-existing and/or drug-induced signatures that …
A compound treatment design type is where the response to administration of a compound or chemical (including biological compounds such as hormones) is assayed. METHODOLOGY: Large scale gene expression profiling was performed on peripheral blood of 16 RRMS patients at baseline and one month after the start of IFNbeta therapy. Differential gene expression was analyzed by Significance Analysis of M…
GSE10655	GSE10655_4_DEG_rawP_down	Y	Treatment:Time => rebif 44 -> 1 months_vs_0 months_down	Pharmacogenomics of IFNb therapy	Homo sapiens	PBMC	Blood	Multiple sclerosis	Jessica Liu	Treatment:Time	N	1 month	See comment	DEG	Summary: This experiment set is used for the manuscript entitled: Pharmacogenomics of Interferon-b therapy in multiple sclerosis: Baseline IFN signature determines pharmacological differences between patients. In this study we generated and analyzed pre- and post- IFNb treatment gene expression patterns of RRMS patients with the aim of identifying pre-existing and/or drug-induced signatures that …
A compound treatment design type is where the response to administration of a compound or chemical (including biological compounds such as hormones) is assayed. METHODOLOGY: Large scale gene expression profiling was performed on peripheral blood of 16 RRMS patients at baseline and one month after the start of IFNbeta therapy. Differential gene expression was analyzed by Significance Analysis of M…
GSE11057	GSE11057_1_DEG_FDR_up	Y	CellType_TCellType => T-Lymphocytes_Central memory T-Lymphocytes_vs_Peripheral Blood Mononuclear Cells_up	Memory T Cell Subsets	Homo sapiens	T-Lymphocytes / Peripheral Blood Mononuclear Cells	blood	Normal	Jessica Liu	Cell Type	Y	N/A	N/A	DEG
GSE11057	GSE11057_1_DEG_FDR_down	Y	CellType_TCellType => T-Lymphocytes_Central memory T-Lymphocytes_vs_Peripheral Blood Mononuclear Cells_down	Memory T Cell Subsets	Homo sapiens	T-Lymphocytes / Peripheral Blood Mononuclear Cells	blood	Normal	Jessica Liu	Cell Type	Y	N/A	N/A	DEG
GSE11057	GSE11057_2_DEG_FDR_up	Y	CellType_TCellType => T-Lymphocytes_Effector memory T-Lymphocytes_vs_Peripheral Blood Mononuclear Cells_up	Memory T Cell Subsets	Homo sapiens	T-Lymphocytes / Peripheral Blood Mononuclear Cells	blood	Normal	Jessica Liu	Cell Type	Y	N/A	N/A	DEG
GSE11057	GSE11057_2_DEG_FDR_down	Y	CellType_TCellType => T-Lymphocytes_Effector memory T-Lymphocytes_vs_Peripheral Blood Mononuclear Cells_down	Memory T Cell Subsets	Homo sapiens	T-Lymphocytes / Peripheral Blood Mononuclear Cells	blood	Normal	Jessica Liu	Cell Type	Y	N/A	N/A	DEG
GSE11057	GSE11057_3_DEG_FDR_up	Y	CellType_TCellType => T-Lymphocytes_Naive T-Lymphocytes_vs_Peripheral Blood Mononuclear Cells_up	Memory T Cell Subsets	Homo sapiens	T-Lymphocytes / Peripheral Blood Mononuclear Cells	blood	Normal	Jessica Liu	Cell Type	Y	N/A	N/A	DEG
GSE11057	GSE11057_3_DEG_FDR_down	Y	CellType_TCellType => T-Lymphocytes_Naive T-Lymphocytes_vs_Peripheral Blood Mononuclear Cells_down	Memory T Cell Subsets	Homo sapiens	T-Lymphocytes / Peripheral Blood Mononuclear Cells	blood	Normal	Jessica Liu	Cell Type	Y	N/A	N/A	DEG
GSE11061	GSE11061_1_DEG_rawP_up	Y	CSF-1_vs_none_up	Colony Stimulating Factor 1 (CSF-1) responses in human monocyte derived macrophages	Homo sapiens	monocyte derived macrophage	peripheral blood	Normal	Jessica Liu	Treatment	N	6 hours	10e4 U/ml	DEG
GSE11061	GSE11061_1_DEG_rawP_down	Y	CSF-1_vs_none_down	Colony Stimulating Factor 1 (CSF-1) responses in human monocyte derived macrophages	Homo sapiens	monocyte derived macrophage	peripheral blood	Normal	Jessica Liu	Treatment	N	6 hours	10e4 U/ml	DEG
GSE11103	GSE11103_1_DEG_FDR_up	Y	CellLine => IM-9_vs_Jurkat_up	Study of human immune and memory T cells using microarray	Homo sapiens	IM-9 vs Jurkat	Cell line	multiple myeloma / leukemia	Jessica Liu	CellLine	Y	N/A	N/A	DEG
GSE11103	GSE11103_1_DEG_FDR_down	Y	CellLine => IM-9_vs_Jurkat_down	Study of human immune and memory T cells using microarray	Homo sapiens	IM-9 vs Jurkat	Cell line	multiple myeloma / leukemia	Jessica Liu	CellLine	Y	N/A	N/A	DEG
GSE11103	GSE11103_2_DEG_FDR_up	Y	CellLine => mixed cells_vs_Jurkat_up	Study of human immune and memory T cells using microarray	Homo sapiens	mixed cells vs Jurkat	Cell line	/ leukemia	Jessica Liu	CellLine	Y	N/A	N/A	DEG
GSE11103	GSE11103_2_DEG_FDR_down	Y	CellLine => mixed cells_vs_Jurkat_down	Study of human immune and memory T cells using microarray	Homo sapiens	mixed cells vs Jurkat	Cell line	/ leukemia	Jessica Liu	CellLine	Y	N/A	N/A	DEG
GSE11103	GSE11103_3_DEG_FDR_up	Y	CellLine => Raji_vs_Jurkat_up	Study of human immune and memory T cells using microarray	Homo sapiens	Raji vs Jurkat	Cell line	Burkitt's lymphoma / leukemia	Jessica Liu	CellLine	Y	N/A	N/A	DEG
GSE11103	GSE11103_3_DEG_FDR_down	Y	CellLine => Raji_vs_Jurkat_down	Study of human immune and memory T cells using microarray	Homo sapiens	Raji vs Jurkat	Cell line	Burkitt's lymphoma / leukemia	Jessica Liu	CellLine	Y	N/A	N/A	DEG
GSE11103	GSE11103_4_DEG_FDR_up	Y	CellLine => THP-1_vs_Jurkat_up	Study of human immune and memory T cells using microarray	Homo sapiens	THP-1 vs Jurkat	Cell line	acute monocytic leukemia / leukemia	Jessica Liu	CellLine	Y	N/A	N/A	DEG
GSE11103	GSE11103_4_DEG_FDR_down	Y	CellLine => THP-1_vs_Jurkat_down	Study of human immune and memory T cells using microarray	Homo sapiens	THP-1 vs Jurkat	Cell line	acute monocytic leukemia / leukemia	Jessica Liu	CellLine	Y	N/A	N/A	DEG
GSE11202	GSE11202_1_DEG_rawP_up	Y	Treatment_Time => Control ODN_3 hours_vs_none_up	Characterization of the regulatory networks mediating TLR9 dependent gene activation in vivo	Mus musculus	Spleens	Spleens	Normal	Jessica Liu	treatment	Y	3 hours	See comment	DEG
GSE11202	GSE11202_1_DEG_rawP_down	Y	Treatment_Time => Control ODN_3 hours_vs_none_down	Characterization of the regulatory networks mediating TLR9 dependent gene activation in vivo	Mus musculus	Spleens	Spleens	Normal	Jessica Liu	treatment	Y	3 hours	See comment	DEG
GSE11202	GSE11202_2_DEG_FDR_up	Y	Treatment_Time => CpG ODN_0.5 hours_vs_none_up	Characterization of the regulatory networks mediating TLR9 dependent gene activation in vivo	Mus musculus	Spleens	Spleens	Normal	Jessica Liu	treatment	Y	0.5 hour	See comment	DEG
GSE11202	GSE11202_2_DEG_FDR_down	Y	Treatment_Time => CpG ODN_0.5 hours_vs_none_down	Characterization of the regulatory networks mediating TLR9 dependent gene activation in vivo	Mus musculus	Spleens	Spleens	Normal	Jessica Liu	treatment	Y	0.5 hour	See comment	DEG
GSE11202	GSE11202_3_DEG_FDR_up	Y	Treatment_Time => CpG ODN_1 hours_vs_none_up	Characterization of the regulatory networks mediating TLR9 dependent gene activation in vivo	Mus musculus	Spleens	Spleens	Normal	Jessica Liu	treatment	Y	1 hour	See comment	DEG
GSE11202	GSE11202_3_DEG_FDR_down	Y	Treatment_Time => CpG ODN_1 hours_vs_none_down	Characterization of the regulatory networks mediating TLR9 dependent gene activation in vivo	Mus musculus	Spleens	Spleens	Normal	Jessica Liu	treatment	Y	1 hour	See comment	DEG
GSE11202	GSE11202_4_DEG_FDR_up	Y	Treatment_Time => CpG ODN_24 hours_vs_none_up	Characterization of the regulatory networks mediating TLR9 dependent gene activation in vivo	Mus musculus	Spleens	Spleens	Normal	Jessica Liu	treatment	Y	24 hours	See comment	DEG
GSE11202	GSE11202_4_DEG_FDR_down	Y	Treatment_Time => CpG ODN_24 hours_vs_none_down	Characterization of the regulatory networks mediating TLR9 dependent gene activation in vivo	Mus musculus	Spleens	Spleens	Normal	Jessica Liu	treatment	Y	24 hours	See comment	DEG
GSE11202	GSE11202_5_DEG_FDR_up	Y	Treatment_Time => CpG ODN_3 hours_vs_none_up	Characterization of the regulatory networks mediating TLR9 dependent gene activation in vivo	Mus musculus	Spleens	Spleens	Normal	Jessica Liu	treatment	Y	3 hours	See comment	DEG
GSE11202	GSE11202_5_DEG_FDR_down	Y	Treatment_Time => CpG ODN_3 hours_vs_none_down	Characterization of the regulatory networks mediating TLR9 dependent gene activation in vivo	Mus musculus	Spleens	Spleens	Normal	Jessica Liu	treatment	Y	3 hours	See comment	DEG
GSE11202	GSE11202_6_DEG_FDR_up	Y	Treatment_Time => CpG ODN_72 hours_vs_none_up	Characterization of the regulatory networks mediating TLR9 dependent gene activation in vivo	Mus musculus	Spleens	Spleens	Normal	Jessica Liu	treatment	Y	72 hours	See comment	DEG
GSE11202	GSE11202_6_DEG_FDR_down	Y	Treatment_Time => CpG ODN_72 hours_vs_none_down	Characterization of the regulatory networks mediating TLR9 dependent gene activation in vivo	Mus musculus	Spleens	Spleens	Normal	Jessica Liu	treatment	Y	72 hours	See comment	DEG
GSE11202	GSE11202_7_DEG_FDR_up	Y	Treatment_Time => CpG ODN_9 hours_vs_none_up	Characterization of the regulatory networks mediating TLR9 dependent gene activation in vivo	Mus musculus	Spleens	Spleens	Normal	Jessica Liu	treatment	Y	9 hours	See comment	DEG
GSE11202	GSE11202_7_DEG_FDR_down	Y	Treatment_Time => CpG ODN_9 hours_vs_none_down	Characterization of the regulatory networks mediating TLR9 dependent gene activation in vivo	Mus musculus	Spleens	Spleens	Normal	Jessica Liu	treatment	Y	9 hours	See comment	DEG
GSE11202	GSE11202_8_DEG_FDR_up	Y	Treatment_Time => Control ODN_3 hours_vs_CpG ODN_3 hours_up	Characterization of the regulatory networks mediating TLR9 dependent gene activation in vivo	Mus musculus	Spleens	Spleens	Normal	Jessica Liu	treatment	Y	3 hours	See comment	DEG
GSE11202	GSE11202_8_DEG_FDR_down	Y	Treatment_Time => Control ODN_3 hours_vs_CpG ODN_3 hours_down	Characterization of the regulatory networks mediating TLR9 dependent gene activation in vivo	Mus musculus	Spleens	Spleens	Normal	Jessica Liu	treatment	Y	3 hours	See comment	DEG
GSE11202	GSE11202_9_DEG_FDR_up	Y	Genotype:Treatment_Time => CpG_3 hours -> TNF knock out_vs_wild type_up	Characterization of the regulatory networks mediating TLR9 dependent gene activation in vivo	Mus musculus	Spleens	Spleens	Knock out	Jessica Liu	Genotype	Y	3 hours	See comment	DEG
GSE11202	GSE11202_9_DEG_FDR_down	Y	Genotype:Treatment_Time => CpG_3 hours -> TNF knock out_vs_wild type_down	Characterization of the regulatory networks mediating TLR9 dependent gene activation in vivo	Mus musculus	Spleens	Spleens	Knock out	Jessica Liu	Genotype	Y	3 hours	See comment	DEG
GSE11202	GSE11202_10_DEG_rawP_up	Y	Genotype:Treatment_Time => none -> TNF knock out_vs_wild type_up	Characterization of the regulatory networks mediating TLR9 dependent gene activation in vivo	Mus musculus	Spleens	Spleens	Knock out	Jessica Liu	Genotype	Y	N/A	See comment	DEG
GSE11202	GSE11202_10_DEG_rawP_down	Y	Genotype:Treatment_Time => none -> TNF knock out_vs_wild type_down	Characterization of the regulatory networks mediating TLR9 dependent gene activation in vivo	Mus musculus	Spleens	Spleens	Knock out	Jessica Liu	Genotype	Y	N/A	See comment	DEG
GSE11281	GSE11281_1_DEG_FDR_up	Y	SEB_vs_medium[control]_up	Expression data from human PBMCs treated for 6h with the staphylococcal superantigens SEB and SEI	Homo sapiens	Peripheral Blood Mononuclear Cells	Blood	Normal	Jessica Liu	Treatment	Y	6 hours	100 pg/ml	DEG
GSE11281	GSE11281_1_DEG_FDR_down	Y	SEB_vs_medium[control]_down	Expression data from human PBMCs treated for 6h with the staphylococcal superantigens SEB and SEI	Homo sapiens	Peripheral Blood Mononuclear Cells	Blood	Normal	Jessica Liu	Treatment	Y	6 hours	100 pg/ml	DEG
GSE11281	GSE11281_2_DEG_FDR_up	Y	SEI_vs_medium[control]_up	Expression data from human PBMCs treated for 6h with the staphylococcal superantigens SEB and SEI	Homo sapiens	Peripheral Blood Mononuclear Cells	Blood	Normal	Jessica Liu	Treatment	Y	6 hours	100 pg/ml	DEG
GSE11281	GSE11281_2_DEG_FDR_down	Y	SEI_vs_medium[control]_down	Expression data from human PBMCs treated for 6h with the staphylococcal superantigens SEB and SEI	Homo sapiens	Peripheral Blood Mononuclear Cells	Blood	Normal	Jessica Liu	Treatment	Y	6 hours	100 pg/ml	DEG
GSE11327	GSE11327_1_DEG_FDR_up	Y	LPS_vs_none_up	Dendritic cells activated with LPS IFNg over 48 hours	Homo sapiens	Dendritic cells	Monocyte derived	Normal	Jessica Liu	treatment	Y	Mix of one sample each at 6, 12, 24, and 48 hours	30 ng/ml LPS and 1.000 U/ml IFN-g	DEG
GSE11327	GSE11327_1_DEG_FDR_down	Y	LPS_vs_none_down	Dendritic cells activated with LPS IFNg over 48 hours	Homo sapiens	Dendritic cells	Monocyte derived	Normal	Jessica Liu	treatment	Y	Mix of one sample each at 6, 12, 24, and 48 hours	30 ng/ml LPS and 1.000 U/ml IFN-g	DEG
GSE11501	GSE11501_1_DEG_FDR_up	N	DiseaseState => Celiac Disease_vs_Healthy_up	Primary human leucocyte RNA expression of unrelated celiac disease cases and unrelated healthy controls.	Homo sapiens	untouched primary leucocytes	Peripheral blood	Celiac Disease	Jessica Liu	Disease	Y	N/A	N/A	DEG
GSE11501	GSE11501_1_DEG_FDR_down	Y	DiseaseState => Celiac Disease_vs_Healthy_down	Primary human leucocyte RNA expression of unrelated celiac disease cases and unrelated healthy controls.	Homo sapiens	untouched primary leucocytes	Peripheral blood	Celiac Disease	Jessica Liu	Disease	Y	N/A	N/A	DEG
GSE11553	GSE11553_1_DEG_rawP_up	Y	Clone => Th1_vs_Th0_up	Analysis of gene expression in different T cell clones	Homo sapiens	T-Lymphocytes	Blood	Normal	Jessica Liu	Cell type	Y	N/A	N/A	DEG
GSE11553	GSE11553_1_DEG_rawP_down	Y	Clone => Th1_vs_Th0_down	Analysis of gene expression in different T cell clones	Homo sapiens	T-Lymphocytes	Blood	Normal	Jessica Liu	Cell type	Y	N/A	N/A	DEG
GSE11553	GSE11553_2_DEG_rawP_up	Y	Clone => Th17_vs_Th0_up	Analysis of gene expression in different T cell clones	Homo sapiens	T-Lymphocytes	Blood	Normal	Jessica Liu	Cell type	Y	N/A	N/A	DEG
GSE11553	GSE11553_2_DEG_rawP_down	Y	Clone => Th17_vs_Th0_down	Analysis of gene expression in different T cell clones	Homo sapiens	T-Lymphocytes	Blood	Normal	Jessica Liu	Cell type	Y	N/A	N/A	DEG
GSE11553	GSE11553_3_DEG_rawP_up	Y	Clone => Th2_vs_Th0_up	Analysis of gene expression in different T cell clones	Homo sapiens	T-Lymphocytes	Blood	Normal	Jessica Liu	Cell type	Y	N/A	N/A	DEG
GSE11553	GSE11553_3_DEG_rawP_down	Y	Clone => Th2_vs_Th0_down	Analysis of gene expression in different T cell clones	Homo sapiens	T-Lymphocytes	Blood	Normal	Jessica Liu	Cell type	Y	N/A	N/A	DEG
GSE11677	GSE11677_1_DEG_rawP_up	Y	Expansion_vs_PolyclonalAged_up	Gene expression profiles of age-associated clonal expansions of CD8 memory T cells	Mus musculus	T-Lymphocytes	spleen_ lymph nodes	Aged_Health	Li Li	cell type/age	Y			DEG
GSE11677	GSE11677_1_DEG_rawP_down	Y	Expansion_vs_PolyclonalAged_down	Gene expression profiles of age-associated clonal expansions of CD8 memory T cells	Mus musculus	T-Lymphocytes	spleen_ lymph nodes	Aged_Health	Li Li	cell type/age	Y			DEG
GSE11775	GSE11775_1_DEG_rawP_up	Y	Foxp3-deficient_vs_wild type_up	Foxp3-deficient Treg cells do not revert into conventional Effector CD4+ T cells but constitute a unique cell subset	Mus musculus	T-Lymphocytes	lymph nodes	Scurfy	Li Li	Disease	Y	Gene expression profiles were compared between regulatory T cells (Treg) and Effector CD4+ T cells in B6 mice with scurfy mutation.		DEG
GSE11775	GSE11775_1_DEG_rawP_down	Y	Foxp3-deficient_vs_wild type_down	Foxp3-deficient Treg cells do not revert into conventional Effector CD4+ T cells but constitute a unique cell subset	Mus musculus	T-Lymphocytes	lymph nodes	Scurfy	Li Li	Disease	Y	Gene expression profiles were compared between regulatory T cells (Treg) and Effector CD4+ T cells in B6 mice with scurfy mutation.		DEG
GSE11775	GSE11775_2_DEG_FDR_up	Y	Foxp3 sufficient_vs_wild type_up	Foxp3-deficient Treg cells do not revert into conventional Effector CD4+ T cells but constitute a unique cell subset	Mus musculus	T-Lymphocytes	lymph nodes	Health	Li Li	Disease	Y	Gene expression profiles were compared between regulatory T cells (Treg) and Effector CD4+ T cells in healthy B6 mice		DEG
GSE11775	GSE11775_2_DEG_FDR_down	Y	Foxp3 sufficient_vs_wild type_down	Foxp3-deficient Treg cells do not revert into conventional Effector CD4+ T cells but constitute a unique cell subset	Mus musculus	T-Lymphocytes	lymph nodes	Health	Li Li	Disease	Y	Gene expression profiles were compared between regulatory T cells (Treg) and Effector CD4+ T cells in healthy B6 mice		DEG
GSE11818	GSE11818_1_DEG_rawP_up	Y	FoxP3-GFP-hCre x ROSA26R-YFP Dicerwt/lox_vs_FoxP3-GFP-hCre x ROSA26R-YFP Dicerlox/lox_up	Selective miRNA disruption in Tregs leads to uncontrolled autoimmunity	Mus musculus	T-Lymphocytes_ Regulatory	lymph nodes	Genotype	Li Li	Genotype	Y			DEG
GSE11818	GSE11818_1_DEG_rawP_down	Y	FoxP3-GFP-hCre x ROSA26R-YFP Dicerwt/lox_vs_FoxP3-GFP-hCre x ROSA26R-YFP Dicerlox/lox_down	Selective miRNA disruption in Tregs leads to uncontrolled autoimmunity	Mus musculus	T-Lymphocytes_ Regulatory	lymph nodes	Genotype	Li Li	Genotype	Y			DEG
GSE11827	GSE11827_1_DEG_rawP_up	N	DiseaseState_Other => Arthritis_ Rheumatoid_Responder_vs_Arthritis_ Rheumatoid_Non responder_up	Identification of markers of responsiveness in rheumatoid arthritis patients	Homo sapiens	PBMC	Blood	rheumatoid arthritis	Jessica Liu	DiseaseState	N	See comment	See comment	DEG	Summary: Despite the increasing of available drugs in RA, the overall rate of non response is 30 to 40% of treated patients. To optimize the drug prescription and better elaborate the therapeutic strategies, gene profiling in PBMCs was used to predict the responsiveness to anakinra. Thirty two patients treated by anakinra (100mg/day s.c.) and mΘthotrexate, were categorized as responders whenever …
Overall design: PBMC then RNA were extracted from blood samples of 7 anakinra responders, 7 anakinra non responders and 1 pool of healthy subjects used as control. Each sample was hybridized twice in different nylon membrane. The control sample was hybridized twice in each nylon membrane."
GSE11827	GSE11827_1_DEG_rawP_down	Y	DiseaseState_Other => Arthritis_ Rheumatoid_Responder_vs_Arthritis_ Rheumatoid_Non responder_down	Identification of markers of responsiveness in rheumatoid arthritis patients	Homo sapiens	PBMC	Blood	rheumatoid arthritis	Jessica Liu	DiseaseState	N	See comment	See comment	DEG	Summary: Despite the increasing of available drugs in RA, the overall rate of non response is 30 to 40% of treated patients. To optimize the drug prescription and better elaborate the therapeutic strategies, gene profiling in PBMCs was used to predict the responsiveness to anakinra. Thirty two patients treated by anakinra (100mg/day s.c.) and mΘthotrexate, were categorized as responders whenever …
Overall design: PBMC then RNA were extracted from blood samples of 7 anakinra responders, 7 anakinra non responders and 1 pool of healthy subjects used as control. Each sample was hybridized twice in different nylon membrane. The control sample was hybridized twice in each nylon membrane."
GSE11827	GSE11827_2_DEG_FDR_up	Y	DiseaseState_Other => healthy_vs_Arthritis_ Rheumatoid_Non responder_up	Identification of markers of responsiveness in rheumatoid arthritis patients	Homo sapiens	PBMC	Blood	rheumatoid arthritis	Jessica Liu	DiseaseState	N	See comment	See comment	DEG	Summary: Despite the increasing of available drugs in RA, the overall rate of non response is 30 to 40% of treated patients. To optimize the drug prescription and better elaborate the therapeutic strategies, gene profiling in PBMCs was used to predict the responsiveness to anakinra. Thirty two patients treated by anakinra (100mg/day s.c.) and mΘthotrexate, were categorized as responders whenever …
Overall design: PBMC then RNA were extracted from blood samples of 7 anakinra responders, 7 anakinra non responders and 1 pool of healthy subjects used as control. Each sample was hybridized twice in different nylon membrane. The control sample was hybridized twice in each nylon membrane."
GSE11827	GSE11827_2_DEG_FDR_down	Y	DiseaseState_Other => healthy_vs_Arthritis_ Rheumatoid_Non responder_down	Identification of markers of responsiveness in rheumatoid arthritis patients	Homo sapiens	PBMC	Blood	rheumatoid arthritis	Jessica Liu	DiseaseState	N	See comment	See comment	DEG	Summary: Despite the increasing of available drugs in RA, the overall rate of non response is 30 to 40% of treated patients. To optimize the drug prescription and better elaborate the therapeutic strategies, gene profiling in PBMCs was used to predict the responsiveness to anakinra. Thirty two patients treated by anakinra (100mg/day s.c.) and mΘthotrexate, were categorized as responders whenever …
Overall design: PBMC then RNA were extracted from blood samples of 7 anakinra responders, 7 anakinra non responders and 1 pool of healthy subjects used as control. Each sample was hybridized twice in different nylon membrane. The control sample was hybridized twice in each nylon membrane."
GSE11864	GSE11864_1_DEG_FDR_up	Y	Unstimulated	unstimulated cultured human monocytes	Homo Sapiens	Monocyte	Human peripheral blood	Normal	Neil Fitch	treatment	Y			DEG
GSE11864	GSE11864_1_DEG_FDR_down	Y	Unstimulated	unstimulated cultured human monocytes	Homo Sapiens	Monocyte	Human peripheral blood	Normal	Neil Fitch	treatment	Y			DEG
GSE11864	GSE11864_2_DEG_FDR-up	Y	IFNg alone	IFNg stimulated human monocytes	Homo Sapiens	Monocyte	Human peripheral blood	Normal	Neil Fitch	treatment	Y			DEG
GSE11864	GSE11864_2_DEG_FDR_down	Y	IFNg alone	IFNg stimulated human monocytes	Homo Sapiens	Monocyte	Human peripheral blood	Normal	Neil Fitch	treatment	Y			DEG
GSE11864	GSE11864_3_DEG_FDR_up	Y	Pam3Cys alone	Pam3Cys (TLR2 agonist) stimulated human monocytes	Homo Sapiens	Monocyte	Human peripheral blood	Normal	Neil Fitch	treatment	Y			DEG
GSE11864	GSE11864_3_DEG_FDR_down	Y	Pam3Cys alone	Pam3Cys (TLR2 agonist) stimulated human monocytes	Homo Sapiens	Monocyte	Human peripheral blood	Normal	Neil Fitch	treatment	Y			DEG
GSE11864	GSE11864_4_DEG_FDR_up	Y	IFNg + Pam3Cys	IFNg + Pam3Cys stimulated human monocytes	Homo Sapiens	Monocyte	Human peripheral blood	Normal	Neil Fitch	treatment	Y			DEG
GSE11864	GSE11864_4_DEG_FDR_down	Y	IFNg + Pam3Cys	IFNg + Pam3Cys stimulated human monocytes	Homo Sapiens	Monocyte	Human peripheral blood	Normal	Neil Fitch	treatment	Y			DEG
GSE11886	GSE11886_1_DEG_rawP_down	Y	IFN -> Spondylitis_ Ankylosing_vs_normal_down	Gene expression analysis of macrophages from ankylosing spondylitis patients reveals interferon-gamma dysregulation	Homo sapiens	Macrophages	blood	Dease state	Li Li	Treatment	Y	24h		DEG
GSE11886	GSE11886_1_DEG_rawP_up	Y	IFN -> Spondylitis_ Ankylosing_vs_normal_up	Gene expression analysis of macrophages from ankylosing spondylitis patients reveals interferon-gamma dysregulation	Homo sapiens	Macrophages	blood	Dease state	Li Li	Treatment	Y	24h		DEG	<10 DGE
GSE11886	GSE11886_2_DEG_rawP_down	Y	none -> Spondylitis_ Ankylosing_vs_normal_down	Gene expression analysis of macrophages from ankylosing spondylitis patients reveals interferon-gamma dysregulation	Homo sapiens	Macrophages	blood	Dease state	Li Li	Treatment	Y	24h		DEG
GSE11886	GSE11886_2_DEG_rawP_up	Y	none -> Spondylitis_ Ankylosing_vs_normal_up	Gene expression analysis of macrophages from ankylosing spondylitis patients reveals interferon-gamma dysregulation	Homo sapiens	Macrophages	blood	Dease state	Li Li	Treatment	Y	24h		DEG	<10 DGE
GSE11903	GSE11903_1_DEG_rawP_up	Y	non-responder_ lesional_1 weeks vs lesional_0 weeks_up	Effective treatment of psoriasis with etanercept is linked to suppression of IL17 signaling, not immediate response TNF	Homo sapiens	Th17 cell and DC	skin	normal	Xiaying Wu	treatment	Y	12 weeks	50mg	DEG
GSE11903	GSE11903_1_DEG_rawP_down	N	non-responder_ lesional_1 weeks vs lesional_0 weeks_down	Effective treatment of psoriasis with etanercept is linked to suppression of IL17 signaling, not immediate response TNF	Homo sapiens	Th17 cell and DC	skin	normal	Xiaying Wu	treatment	Y	12 weeks	50mg	DEG
GSE11903	GSE11903_2_DEG_FDR_up	Y	non-responder_lesional_12 weeks vs lesional_0 weeks_up	Effective treatment of psoriasis with etanercept is linked to suppression of IL17 signaling, not immediate response TNF	Homo sapiens	Th17 cell and DC	skin	normal	Xiaying Wu	treatment	Y	12 weeks	50mg	DEG
GSE11903	GSE11903_2_DEG_FDR_down	Y	non-responder_lesional_12 weeks vs lesional_0 weeks_down	Effective treatment of psoriasis with etanercept is linked to suppression of IL17 signaling, not immediate response TNF	Homo sapiens	Th17 cell and DC	skin	normal	Xiaying Wu	treatment	Y	12 weeks	50mg	DEG
GSE11903	GSE11903_3_DEG_rawP_up	Y	non-responder_lesional_2 weeks vs lesional_0 weeks_up	Effective treatment of psoriasis with etanercept is linked to suppression of IL17 signaling, not immediate response TNF	Homo sapiens	Th17 cell and DC	skin	normal	Xiaying Wu	treatment	Y	12 weeks	50mg	DEG
GSE11903	GSE11903_3_DEG_rawP_down	Y	non-responder_lesional_2 weeks vs lesional_0 weeks_down	Effective treatment of psoriasis with etanercept is linked to suppression of IL17 signaling, not immediate response TNF	Homo sapiens	Th17 cell and DC	skin	normal	Xiaying Wu	treatment	Y	12 weeks	50mg	DEG
GSE11903	GSE11903_4_DEG_rawP_up	Y	non-responder_lesional_4 weeks vs lesional_0 weeks_up	Effective treatment of psoriasis with etanercept is linked to suppression of IL17 signaling, not immediate response TNF	Homo sapiens	Th17 cell and DC	skin	normal	Xiaying Wu	treatment	Y	12 weeks	50mg	DEG
GSE11903	GSE11903_4_DEG_rawP_down	N	non-responder_lesional_4 weeks vs lesional_0 weeks_down	Effective treatment of psoriasis with etanercept is linked to suppression of IL17 signaling, not immediate response TNF	Homo sapiens	Th17 cell and DC	skin	normal	Xiaying Wu	treatment	Y	12 weeks	50mg	DEG
GSE11903	GSE11903_5_DEG_FDR_up	Y	non-responder_non-lesional_0 weeks vs lesional_0 weeks_up	Effective treatment of psoriasis with etanercept is linked to suppression of IL17 signaling, not immediate response TNF	Homo sapiens	Th17 cell and DC	skin	normal	Xiaying Wu	treatment	Y	12 weeks	50mg	DEG
GSE11903	GSE11903_5_DEG_FDR_down	Y	non-responder_non-lesional_0 weeks vs lesional_0 weeks_down	Effective treatment of psoriasis with etanercept is linked to suppression of IL17 signaling, not immediate response TNF	Homo sapiens	Th17 cell and DC	skin	normal	Xiaying Wu	treatment	Y	12 weeks	50mg	DEG
GSE11903	GSE11903_6_DEG_rawP_up	Y	responder_lesional_1 weeks vs lesional_0 weeks_up	Effective treatment of psoriasis with etanercept is linked to suppression of IL17 signaling, not immediate response TNF	Homo sapiens	Th17 cell and DC	skin	normal	Xiaying Wu	treatment	Y	12 weeks	50mg	DEG
GSE11903	GSE11903_6_DEG_rawP_down	Y	responder_lesional_1 weeks vs lesional_0 weeks_down	Effective treatment of psoriasis with etanercept is linked to suppression of IL17 signaling, not immediate response TNF	Homo sapiens	Th17 cell and DC	skin	normal	Xiaying Wu	treatment	Y	12 weeks	50mg	DEG
GSE11903	GSE11903_7_DEG_FDR_up	Y	responder_lesional_12 weeks vs lesional_0 weeks_up	Effective treatment of psoriasis with etanercept is linked to suppression of IL17 signaling, not immediate response TNF	Homo sapiens	Th17 cell and DC	skin	normal	Xiaying Wu	treatment	Y	12 weeks	50mg	DEG
GSE11903	GSE11903_7_DEG_FDR_down	Y	responder_lesional_12 weeks vs lesional_0 weeks_down	Effective treatment of psoriasis with etanercept is linked to suppression of IL17 signaling, not immediate response TNF	Homo sapiens	Th17 cell and DC	skin	normal	Xiaying Wu	treatment	Y	12 weeks	50mg	DEG
GSE11903	GSE11903_8_DEG_FDR_up	Y	responder_lesional_2 weeks vs lesional_0 weeks_up	Effective treatment of psoriasis with etanercept is linked to suppression of IL17 signaling, not immediate response TNF	Homo sapiens	Th17 cell and DC	skin	normal	Xiaying Wu	treatment	Y	12 weeks	50mg	DEG
GSE11903	GSE11903_8_DEG_FDR_down	Y	responder_lesional_2 weeks vs lesional_0 weeks_down	Effective treatment of psoriasis with etanercept is linked to suppression of IL17 signaling, not immediate response TNF	Homo sapiens	Th17 cell and DC	skin	normal	Xiaying Wu	treatment	Y	12 weeks	50mg	DEG
GSE11903	GSE11903_9_DEG_FDR_up	Y	responder_lesional_4 weeks vs lesional_0 weeks_up	Effective treatment of psoriasis with etanercept is linked to suppression of IL17 signaling, not immediate response TNF	Homo sapiens	Th17 cell and DC	skin	normal	Xiaying Wu	treatment	Y	12 weeks	50mg	DEG
GSE11903	GSE11903_9_DEG_FDR_down	Y	responder_lesional_4 weeks vs lesional_0 weeks_down	Effective treatment of psoriasis with etanercept is linked to suppression of IL17 signaling, not immediate response TNF	Homo sapiens	Th17 cell and DC	skin	normal	Xiaying Wu	treatment	Y	12 weeks	50mg	DEG
GSE11903	GSE11903_10_DEG_FDR_up	Y	responder_non-lesional_0 weeks vs lesional_0 weeks_up	Effective treatment of psoriasis with etanercept is linked to suppression of IL17 signaling, not immediate response TNF	Homo sapiens	Th17 cell and DC	skin	normal	Xiaying Wu	treatment	Y	12 weeks	50mg	DEG
GSE11903	GSE11903_10_DEG_FDR_down	Y	responder_non-lesional_0 weeks vs lesional_0 weeks_down	Effective treatment of psoriasis with etanercept is linked to suppression of IL17 signaling, not immediate response TNF	Homo sapiens	Th17 cell and DC	skin	normal	Xiaying Wu	treatment	Y	12 weeks	50mg	DEG
GSE11908	GSE11908_1_DEG_rawP_up	Y	[Illness not reported]_vs_Lupus Erythematosus_ Systemic_up	Construction of a modular analysis framework for blood Genomics Studies	Homo sapiens	PBMC	Blood	Lupus Erythematosus_ Systemic	Jessica Liu	DiseaseState	Y	N/A	N/A	DEG	Summary We designed a strategy for microarray analysis that is based on the identification of transcriptional modules formed by genes coordinately expressed in multiple disease data sets. Mapping changes in gene expression at the module level generated disease-specific transcriptional fingerprints that provide a stable framework for the visualization and functional interpretation of microarray da…
Overall design The first step of the module-construction process analyzes expression patterns of transcripts across samples for individual diseases: sets of coordinately expressed transcripts were identified with an unsupervised clustering algorithm; in this case, the GeneSpring Version 7.1 (Agilent) implementation of the K-Means algorithm (k = 30). All transcripts detected in at least one sample…
We implemented the module-construction strategy described above, using as input a total of 239 peripheral-blood mononuclear cell (PBMC) samples obtained from individuals with one of the following conditions: systemic juvenile idiopathic arthritis (n = 47), systemic lupus erythematosus (n = 40), type I diabetes (n = 20), metastatic melanoma (n = 39), acute infections (Escherichia coli [n = 22], St…
The stringency of this algorithm was tested statistically by implementation of the same module-construction procedure after randomization of the original data set. This process was repeated 200 times, without a single module identified. Therefore, the analysis of gene-cluster membership across multiple diseases provided a stringent means to identify PBMC transcriptional modules."
GSE11908	GSE11908_1_DEG_rawP_down	Y	[Illness not reported]_vs_Lupus Erythematosus_ Systemic_down	Construction of a modular analysis framework for blood Genomics Studies	Homo sapiens	PBMC	Blood	Lupus Erythematosus_ Systemic	Jessica Liu	DiseaseState	Y	N/A	N/A	DEG	Summary We designed a strategy for microarray analysis that is based on the identification of transcriptional modules formed by genes coordinately expressed in multiple disease data sets. Mapping changes in gene expression at the module level generated disease-specific transcriptional fingerprints that provide a stable framework for the visualization and functional interpretation of microarray da…
Overall design The first step of the module-construction process analyzes expression patterns of transcripts across samples for individual diseases: sets of coordinately expressed transcripts were identified with an unsupervised clustering algorithm; in this case, the GeneSpring Version 7.1 (Agilent) implementation of the K-Means algorithm (k = 30). All transcripts detected in at least one sample…
We implemented the module-construction strategy described above, using as input a total of 239 peripheral-blood mononuclear cell (PBMC) samples obtained from individuals with one of the following conditions: systemic juvenile idiopathic arthritis (n = 47), systemic lupus erythematosus (n = 40), type I diabetes (n = 20), metastatic melanoma (n = 39), acute infections (Escherichia coli [n = 22], St…
The stringency of this algorithm was tested statistically by implementation of the same module-construction procedure after randomization of the original data set. This process was repeated 200 times, without a single module identified. Therefore, the analysis of gene-cluster membership across multiple diseases provided a stringent means to identify PBMC transcriptional modules."
GSE11908	GSE11908_2_DEG_FDR_up	Y	Abscess_vs_Lupus Erythematosus_ Systemic_up	Construction of a modular analysis framework for blood Genomics Studies	Homo sapiens	PBMC	Blood	Abscess vs Lupus Erythematosus_ Systemic	Jessica Liu	DiseaseState	Y	N/A	N/A	DEG	Summary We designed a strategy for microarray analysis that is based on the identification of transcriptional modules formed by genes coordinately expressed in multiple disease data sets. Mapping changes in gene expression at the module level generated disease-specific transcriptional fingerprints that provide a stable framework for the visualization and functional interpretation of microarray da…
Overall design The first step of the module-construction process analyzes expression patterns of transcripts across samples for individual diseases: sets of coordinately expressed transcripts were identified with an unsupervised clustering algorithm; in this case, the GeneSpring Version 7.1 (Agilent) implementation of the K-Means algorithm (k = 30). All transcripts detected in at least one sample…
We implemented the module-construction strategy described above, using as input a total of 239 peripheral-blood mononuclear cell (PBMC) samples obtained from individuals with one of the following conditions: systemic juvenile idiopathic arthritis (n = 47), systemic lupus erythematosus (n = 40), type I diabetes (n = 20), metastatic melanoma (n = 39), acute infections (Escherichia coli [n = 22], St…
The stringency of this algorithm was tested statistically by implementation of the same module-construction procedure after randomization of the original data set. This process was repeated 200 times, without a single module identified. Therefore, the analysis of gene-cluster membership across multiple diseases provided a stringent means to identify PBMC transcriptional modules."
GSE11908	GSE11908_2_DEG_FDR_down	Y	Abscess_vs_Lupus Erythematosus_ Systemic_down	Construction of a modular analysis framework for blood Genomics Studies	Homo sapiens	PBMC	Blood	Abscess vs Lupus Erythematosus_ Systemic	Jessica Liu	DiseaseState	Y	N/A	N/A	DEG	Summary We designed a strategy for microarray analysis that is based on the identification of transcriptional modules formed by genes coordinately expressed in multiple disease data sets. Mapping changes in gene expression at the module level generated disease-specific transcriptional fingerprints that provide a stable framework for the visualization and functional interpretation of microarray da…
Overall design The first step of the module-construction process analyzes expression patterns of transcripts across samples for individual diseases: sets of coordinately expressed transcripts were identified with an unsupervised clustering algorithm; in this case, the GeneSpring Version 7.1 (Agilent) implementation of the K-Means algorithm (k = 30). All transcripts detected in at least one sample…
We implemented the module-construction strategy described above, using as input a total of 239 peripheral-blood mononuclear cell (PBMC) samples obtained from individuals with one of the following conditions: systemic juvenile idiopathic arthritis (n = 47), systemic lupus erythematosus (n = 40), type I diabetes (n = 20), metastatic melanoma (n = 39), acute infections (Escherichia coli [n = 22], St…
The stringency of this algorithm was tested statistically by implementation of the same module-construction procedure after randomization of the original data set. This process was repeated 200 times, without a single module identified. Therefore, the analysis of gene-cluster membership across multiple diseases provided a stringent means to identify PBMC transcriptional modules."
GSE11908	GSE11908_3_DEG_FDR_up	Y	Bacteremia_vs_Lupus Erythematosus_ Systemic_up	Construction of a modular analysis framework for blood Genomics Studies	Homo sapiens	PBMC	Blood	Bacteremia vs Lupus Erythematosus_ Systemic	Jessica Liu	DiseaseState	Y	N/A	N/A	DEG	Summary We designed a strategy for microarray analysis that is based on the identification of transcriptional modules formed by genes coordinately expressed in multiple disease data sets. Mapping changes in gene expression at the module level generated disease-specific transcriptional fingerprints that provide a stable framework for the visualization and functional interpretation of microarray da…
Overall design The first step of the module-construction process analyzes expression patterns of transcripts across samples for individual diseases: sets of coordinately expressed transcripts were identified with an unsupervised clustering algorithm; in this case, the GeneSpring Version 7.1 (Agilent) implementation of the K-Means algorithm (k = 30). All transcripts detected in at least one sample…
We implemented the module-construction strategy described above, using as input a total of 239 peripheral-blood mononuclear cell (PBMC) samples obtained from individuals with one of the following conditions: systemic juvenile idiopathic arthritis (n = 47), systemic lupus erythematosus (n = 40), type I diabetes (n = 20), metastatic melanoma (n = 39), acute infections (Escherichia coli [n = 22], St…
The stringency of this algorithm was tested statistically by implementation of the same module-construction procedure after randomization of the original data set. This process was repeated 200 times, without a single module identified. Therefore, the analysis of gene-cluster membership across multiple diseases provided a stringent means to identify PBMC transcriptional modules."
GSE11908	GSE11908_3_DEG_FDR_down	Y	Bacteremia_vs_Lupus Erythematosus_ Systemic_down	Construction of a modular analysis framework for blood Genomics Studies	Homo sapiens	PBMC	Blood	Bacteremia vs Lupus Erythematosus_ Systemic	Jessica Liu	DiseaseState	Y	N/A	N/A	DEG	Summary We designed a strategy for microarray analysis that is based on the identification of transcriptional modules formed by genes coordinately expressed in multiple disease data sets. Mapping changes in gene expression at the module level generated disease-specific transcriptional fingerprints that provide a stable framework for the visualization and functional interpretation of microarray da…
Overall design The first step of the module-construction process analyzes expression patterns of transcripts across samples for individual diseases: sets of coordinately expressed transcripts were identified with an unsupervised clustering algorithm; in this case, the GeneSpring Version 7.1 (Agilent) implementation of the K-Means algorithm (k = 30). All transcripts detected in at least one sample…
We implemented the module-construction strategy described above, using as input a total of 239 peripheral-blood mononuclear cell (PBMC) samples obtained from individuals with one of the following conditions: systemic juvenile idiopathic arthritis (n = 47), systemic lupus erythematosus (n = 40), type I diabetes (n = 20), metastatic melanoma (n = 39), acute infections (Escherichia coli [n = 22], St…
The stringency of this algorithm was tested statistically by implementation of the same module-construction procedure after randomization of the original data set. This process was repeated 200 times, without a single module identified. Therefore, the analysis of gene-cluster membership across multiple diseases provided a stringent means to identify PBMC transcriptional modules."
GSE11908	GSE11908_4_DEG_rawP_up	Y	Cryptogenic_vs_Lupus Erythematosus_ Systemic_up	Construction of a modular analysis framework for blood Genomics Studies	Homo sapiens	PBMC	Blood	Cryptogenic vs Lupus Erythematosus_ Systemic	Jessica Liu	DiseaseState	Y	N/A	N/A	DEG	Summary We designed a strategy for microarray analysis that is based on the identification of transcriptional modules formed by genes coordinately expressed in multiple disease data sets. Mapping changes in gene expression at the module level generated disease-specific transcriptional fingerprints that provide a stable framework for the visualization and functional interpretation of microarray da…
Overall design The first step of the module-construction process analyzes expression patterns of transcripts across samples for individual diseases: sets of coordinately expressed transcripts were identified with an unsupervised clustering algorithm; in this case, the GeneSpring Version 7.1 (Agilent) implementation of the K-Means algorithm (k = 30). All transcripts detected in at least one sample…
We implemented the module-construction strategy described above, using as input a total of 239 peripheral-blood mononuclear cell (PBMC) samples obtained from individuals with one of the following conditions: systemic juvenile idiopathic arthritis (n = 47), systemic lupus erythematosus (n = 40), type I diabetes (n = 20), metastatic melanoma (n = 39), acute infections (Escherichia coli [n = 22], St…
The stringency of this algorithm was tested statistically by implementation of the same module-construction procedure after randomization of the original data set. This process was repeated 200 times, without a single module identified. Therefore, the analysis of gene-cluster membership across multiple diseases provided a stringent means to identify PBMC transcriptional modules."
GSE11908	GSE11908_4_DEG_rawP_down	Y	Cryptogenic_vs_Lupus Erythematosus_ Systemic_down	Construction of a modular analysis framework for blood Genomics Studies	Homo sapiens	PBMC	Blood	Cryptogenic vs Lupus Erythematosus_ Systemic	Jessica Liu	DiseaseState	Y	N/A	N/A	DEG	Summary We designed a strategy for microarray analysis that is based on the identification of transcriptional modules formed by genes coordinately expressed in multiple disease data sets. Mapping changes in gene expression at the module level generated disease-specific transcriptional fingerprints that provide a stable framework for the visualization and functional interpretation of microarray da…
Overall design The first step of the module-construction process analyzes expression patterns of transcripts across samples for individual diseases: sets of coordinately expressed transcripts were identified with an unsupervised clustering algorithm; in this case, the GeneSpring Version 7.1 (Agilent) implementation of the K-Means algorithm (k = 30). All transcripts detected in at least one sample…
We implemented the module-construction strategy described above, using as input a total of 239 peripheral-blood mononuclear cell (PBMC) samples obtained from individuals with one of the following conditions: systemic juvenile idiopathic arthritis (n = 47), systemic lupus erythematosus (n = 40), type I diabetes (n = 20), metastatic melanoma (n = 39), acute infections (Escherichia coli [n = 22], St…
The stringency of this algorithm was tested statistically by implementation of the same module-construction procedure after randomization of the original data set. This process was repeated 200 times, without a single module identified. Therefore, the analysis of gene-cluster membership across multiple diseases provided a stringent means to identify PBMC transcriptional modules."
GSE11908	GSE11908_5_DEG_rawP_up	Y	Hepatitis B_vs_Lupus Erythematosus_ Systemic_up	Construction of a modular analysis framework for blood Genomics Studies	Homo sapiens	PBMC	Blood	Hepatitis B vs Lupus Erythematosus_ Systemic	Jessica Liu	DiseaseState	Y	N/A	N/A	DEG	Summary We designed a strategy for microarray analysis that is based on the identification of transcriptional modules formed by genes coordinately expressed in multiple disease data sets. Mapping changes in gene expression at the module level generated disease-specific transcriptional fingerprints that provide a stable framework for the visualization and functional interpretation of microarray da…
Overall design The first step of the module-construction process analyzes expression patterns of transcripts across samples for individual diseases: sets of coordinately expressed transcripts were identified with an unsupervised clustering algorithm; in this case, the GeneSpring Version 7.1 (Agilent) implementation of the K-Means algorithm (k = 30). All transcripts detected in at least one sample…
We implemented the module-construction strategy described above, using as input a total of 239 peripheral-blood mononuclear cell (PBMC) samples obtained from individuals with one of the following conditions: systemic juvenile idiopathic arthritis (n = 47), systemic lupus erythematosus (n = 40), type I diabetes (n = 20), metastatic melanoma (n = 39), acute infections (Escherichia coli [n = 22], St…
The stringency of this algorithm was tested statistically by implementation of the same module-construction procedure after randomization of the original data set. This process was repeated 200 times, without a single module identified. Therefore, the analysis of gene-cluster membership across multiple diseases provided a stringent means to identify PBMC transcriptional modules."
GSE11908	GSE11908_5_DEG_rawP_down	Y	Hepatitis B_vs_Lupus Erythematosus_ Systemic_down	Construction of a modular analysis framework for blood Genomics Studies	Homo sapiens	PBMC	Blood	Hepatitis B vs Lupus Erythematosus_ Systemic	Jessica Liu	DiseaseState	Y	N/A	N/A	DEG	Summary We designed a strategy for microarray analysis that is based on the identification of transcriptional modules formed by genes coordinately expressed in multiple disease data sets. Mapping changes in gene expression at the module level generated disease-specific transcriptional fingerprints that provide a stable framework for the visualization and functional interpretation of microarray da…
Overall design The first step of the module-construction process analyzes expression patterns of transcripts across samples for individual diseases: sets of coordinately expressed transcripts were identified with an unsupervised clustering algorithm; in this case, the GeneSpring Version 7.1 (Agilent) implementation of the K-Means algorithm (k = 30). All transcripts detected in at least one sample…
We implemented the module-construction strategy described above, using as input a total of 239 peripheral-blood mononuclear cell (PBMC) samples obtained from individuals with one of the following conditions: systemic juvenile idiopathic arthritis (n = 47), systemic lupus erythematosus (n = 40), type I diabetes (n = 20), metastatic melanoma (n = 39), acute infections (Escherichia coli [n = 22], St…
The stringency of this algorithm was tested statistically by implementation of the same module-construction procedure after randomization of the original data set. This process was repeated 200 times, without a single module identified. Therefore, the analysis of gene-cluster membership across multiple diseases provided a stringent means to identify PBMC transcriptional modules."
GSE11908	GSE11908_6_DEG_FDR_up	Y	Hepatitis C_vs_Lupus Erythematosus_ Systemic_up	Construction of a modular analysis framework for blood Genomics Studies	Homo sapiens	PBMC	Blood	Hepatitis C vs Lupus Erythematosus_ Systemic	Jessica Liu	DiseaseState	Y	N/A	N/A	DEG	Summary We designed a strategy for microarray analysis that is based on the identification of transcriptional modules formed by genes coordinately expressed in multiple disease data sets. Mapping changes in gene expression at the module level generated disease-specific transcriptional fingerprints that provide a stable framework for the visualization and functional interpretation of microarray da…
Overall design The first step of the module-construction process analyzes expression patterns of transcripts across samples for individual diseases: sets of coordinately expressed transcripts were identified with an unsupervised clustering algorithm; in this case, the GeneSpring Version 7.1 (Agilent) implementation of the K-Means algorithm (k = 30). All transcripts detected in at least one sample…
We implemented the module-construction strategy described above, using as input a total of 239 peripheral-blood mononuclear cell (PBMC) samples obtained from individuals with one of the following conditions: systemic juvenile idiopathic arthritis (n = 47), systemic lupus erythematosus (n = 40), type I diabetes (n = 20), metastatic melanoma (n = 39), acute infections (Escherichia coli [n = 22], St…
The stringency of this algorithm was tested statistically by implementation of the same module-construction procedure after randomization of the original data set. This process was repeated 200 times, without a single module identified. Therefore, the analysis of gene-cluster membership across multiple diseases provided a stringent means to identify PBMC transcriptional modules."
GSE11908	GSE11908_6_DEG_FDR_down	Y	Hepatitis C_vs_Lupus Erythematosus_ Systemic_down	Construction of a modular analysis framework for blood Genomics Studies	Homo sapiens	PBMC	Blood	Hepatitis C vs Lupus Erythematosus_ Systemic	Jessica Liu	DiseaseState	Y	N/A	N/A	DEG	Summary We designed a strategy for microarray analysis that is based on the identification of transcriptional modules formed by genes coordinately expressed in multiple disease data sets. Mapping changes in gene expression at the module level generated disease-specific transcriptional fingerprints that provide a stable framework for the visualization and functional interpretation of microarray da…
Overall design The first step of the module-construction process analyzes expression patterns of transcripts across samples for individual diseases: sets of coordinately expressed transcripts were identified with an unsupervised clustering algorithm; in this case, the GeneSpring Version 7.1 (Agilent) implementation of the K-Means algorithm (k = 30). All transcripts detected in at least one sample…
We implemented the module-construction strategy described above, using as input a total of 239 peripheral-blood mononuclear cell (PBMC) samples obtained from individuals with one of the following conditions: systemic juvenile idiopathic arthritis (n = 47), systemic lupus erythematosus (n = 40), type I diabetes (n = 20), metastatic melanoma (n = 39), acute infections (Escherichia coli [n = 22], St…
The stringency of this algorithm was tested statistically by implementation of the same module-construction procedure after randomization of the original data set. This process was repeated 200 times, without a single module identified. Therefore, the analysis of gene-cluster membership across multiple diseases provided a stringent means to identify PBMC transcriptional modules."
GSE11908	GSE11908_7_DEG_FDR_up	Y	JIA Systemic Onset_vs_Lupus Erythematosus_ Systemic_up	Construction of a modular analysis framework for blood Genomics Studies	Homo sapiens	PBMC	Blood	JIA Systemic Onset vs Lupus Erythematosus_ Systemic	Jessica Liu	DiseaseState	Y	N/A	N/A	DEG	Summary We designed a strategy for microarray analysis that is based on the identification of transcriptional modules formed by genes coordinately expressed in multiple disease data sets. Mapping changes in gene expression at the module level generated disease-specific transcriptional fingerprints that provide a stable framework for the visualization and functional interpretation of microarray da…
Overall design The first step of the module-construction process analyzes expression patterns of transcripts across samples for individual diseases: sets of coordinately expressed transcripts were identified with an unsupervised clustering algorithm; in this case, the GeneSpring Version 7.1 (Agilent) implementation of the K-Means algorithm (k = 30). All transcripts detected in at least one sample…
We implemented the module-construction strategy described above, using as input a total of 239 peripheral-blood mononuclear cell (PBMC) samples obtained from individuals with one of the following conditions: systemic juvenile idiopathic arthritis (n = 47), systemic lupus erythematosus (n = 40), type I diabetes (n = 20), metastatic melanoma (n = 39), acute infections (Escherichia coli [n = 22], St…
The stringency of this algorithm was tested statistically by implementation of the same module-construction procedure after randomization of the original data set. This process was repeated 200 times, without a single module identified. Therefore, the analysis of gene-cluster membership across multiple diseases provided a stringent means to identify PBMC transcriptional modules."
GSE11908	GSE11908_7_DEG_FDR_down	Y	JIA Systemic Onset_vs_Lupus Erythematosus_ Systemic_down	Construction of a modular analysis framework for blood Genomics Studies	Homo sapiens	PBMC	Blood	JIA Systemic Onset vs Lupus Erythematosus_ Systemic	Jessica Liu	DiseaseState	Y	N/A	N/A	DEG	Summary We designed a strategy for microarray analysis that is based on the identification of transcriptional modules formed by genes coordinately expressed in multiple disease data sets. Mapping changes in gene expression at the module level generated disease-specific transcriptional fingerprints that provide a stable framework for the visualization and functional interpretation of microarray da…
Overall design The first step of the module-construction process analyzes expression patterns of transcripts across samples for individual diseases: sets of coordinately expressed transcripts were identified with an unsupervised clustering algorithm; in this case, the GeneSpring Version 7.1 (Agilent) implementation of the K-Means algorithm (k = 30). All transcripts detected in at least one sample…
We implemented the module-construction strategy described above, using as input a total of 239 peripheral-blood mononuclear cell (PBMC) samples obtained from individuals with one of the following conditions: systemic juvenile idiopathic arthritis (n = 47), systemic lupus erythematosus (n = 40), type I diabetes (n = 20), metastatic melanoma (n = 39), acute infections (Escherichia coli [n = 22], St…
The stringency of this algorithm was tested statistically by implementation of the same module-construction procedure after randomization of the original data set. This process was repeated 200 times, without a single module identified. Therefore, the analysis of gene-cluster membership across multiple diseases provided a stringent means to identify PBMC transcriptional modules."
GSE11908	GSE11908_8_DEG_FDR_up	Y	Laennec_s Cirrhosis_vs_Lupus Erythematosus_ Systemic_up	Construction of a modular analysis framework for blood Genomics Studies	Homo sapiens	PBMC	Blood	Laennec_s Cirrhosis vs Lupus Erythematosus_ Systemic	Jessica Liu	DiseaseState	Y	N/A	N/A	DEG	Summary We designed a strategy for microarray analysis that is based on the identification of transcriptional modules formed by genes coordinately expressed in multiple disease data sets. Mapping changes in gene expression at the module level generated disease-specific transcriptional fingerprints that provide a stable framework for the visualization and functional interpretation of microarray da…
Overall design The first step of the module-construction process analyzes expression patterns of transcripts across samples for individual diseases: sets of coordinately expressed transcripts were identified with an unsupervised clustering algorithm; in this case, the GeneSpring Version 7.1 (Agilent) implementation of the K-Means algorithm (k = 30). All transcripts detected in at least one sample…
We implemented the module-construction strategy described above, using as input a total of 239 peripheral-blood mononuclear cell (PBMC) samples obtained from individuals with one of the following conditions: systemic juvenile idiopathic arthritis (n = 47), systemic lupus erythematosus (n = 40), type I diabetes (n = 20), metastatic melanoma (n = 39), acute infections (Escherichia coli [n = 22], St…
The stringency of this algorithm was tested statistically by implementation of the same module-construction procedure after randomization of the original data set. This process was repeated 200 times, without a single module identified. Therefore, the analysis of gene-cluster membership across multiple diseases provided a stringent means to identify PBMC transcriptional modules."
GSE11908	GSE11908_8_DEG_FDR_down	Y	Laennec_s Cirrhosis_vs_Lupus Erythematosus_ Systemic_down	Construction of a modular analysis framework for blood Genomics Studies	Homo sapiens	PBMC	Blood	Laennec_s Cirrhosis vs Lupus Erythematosus_ Systemic	Jessica Liu	DiseaseState	Y	N/A	N/A	DEG	Summary We designed a strategy for microarray analysis that is based on the identification of transcriptional modules formed by genes coordinately expressed in multiple disease data sets. Mapping changes in gene expression at the module level generated disease-specific transcriptional fingerprints that provide a stable framework for the visualization and functional interpretation of microarray da…
Overall design The first step of the module-construction process analyzes expression patterns of transcripts across samples for individual diseases: sets of coordinately expressed transcripts were identified with an unsupervised clustering algorithm; in this case, the GeneSpring Version 7.1 (Agilent) implementation of the K-Means algorithm (k = 30). All transcripts detected in at least one sample…
We implemented the module-construction strategy described above, using as input a total of 239 peripheral-blood mononuclear cell (PBMC) samples obtained from individuals with one of the following conditions: systemic juvenile idiopathic arthritis (n = 47), systemic lupus erythematosus (n = 40), type I diabetes (n = 20), metastatic melanoma (n = 39), acute infections (Escherichia coli [n = 22], St…
The stringency of this algorithm was tested statistically by implementation of the same module-construction procedure after randomization of the original data set. This process was repeated 200 times, without a single module identified. Therefore, the analysis of gene-cluster membership across multiple diseases provided a stringent means to identify PBMC transcriptional modules."
GSE11908	GSE11908_9_DEG_FDR_up	Y	Melanoma M1a_vs_Lupus Erythematosus_ Systemic_up	Construction of a modular analysis framework for blood Genomics Studies	Homo sapiens	PBMC	Blood	Melanoma M1a vs Lupus Erythematosus_ Systemic	Jessica Liu	DiseaseState	Y	N/A	N/A	DEG	Summary We designed a strategy for microarray analysis that is based on the identification of transcriptional modules formed by genes coordinately expressed in multiple disease data sets. Mapping changes in gene expression at the module level generated disease-specific transcriptional fingerprints that provide a stable framework for the visualization and functional interpretation of microarray da…
Overall design The first step of the module-construction process analyzes expression patterns of transcripts across samples for individual diseases: sets of coordinately expressed transcripts were identified with an unsupervised clustering algorithm; in this case, the GeneSpring Version 7.1 (Agilent) implementation of the K-Means algorithm (k = 30). All transcripts detected in at least one sample…
We implemented the module-construction strategy described above, using as input a total of 239 peripheral-blood mononuclear cell (PBMC) samples obtained from individuals with one of the following conditions: systemic juvenile idiopathic arthritis (n = 47), systemic lupus erythematosus (n = 40), type I diabetes (n = 20), metastatic melanoma (n = 39), acute infections (Escherichia coli [n = 22], St…
The stringency of this algorithm was tested statistically by implementation of the same module-construction procedure after randomization of the original data set. This process was repeated 200 times, without a single module identified. Therefore, the analysis of gene-cluster membership across multiple diseases provided a stringent means to identify PBMC transcriptional modules."
GSE11908	GSE11908_9_DEG_FDR_down	Y	Melanoma M1a_vs_Lupus Erythematosus_ Systemic_down	Construction of a modular analysis framework for blood Genomics Studies	Homo sapiens	PBMC	Blood	Melanoma M1a vs Lupus Erythematosus_ Systemic	Jessica Liu	DiseaseState	Y	N/A	N/A	DEG	Summary We designed a strategy for microarray analysis that is based on the identification of transcriptional modules formed by genes coordinately expressed in multiple disease data sets. Mapping changes in gene expression at the module level generated disease-specific transcriptional fingerprints that provide a stable framework for the visualization and functional interpretation of microarray da…
Overall design The first step of the module-construction process analyzes expression patterns of transcripts across samples for individual diseases: sets of coordinately expressed transcripts were identified with an unsupervised clustering algorithm; in this case, the GeneSpring Version 7.1 (Agilent) implementation of the K-Means algorithm (k = 30). All transcripts detected in at least one sample…
We implemented the module-construction strategy described above, using as input a total of 239 peripheral-blood mononuclear cell (PBMC) samples obtained from individuals with one of the following conditions: systemic juvenile idiopathic arthritis (n = 47), systemic lupus erythematosus (n = 40), type I diabetes (n = 20), metastatic melanoma (n = 39), acute infections (Escherichia coli [n = 22], St…
The stringency of this algorithm was tested statistically by implementation of the same module-construction procedure after randomization of the original data set. This process was repeated 200 times, without a single module identified. Therefore, the analysis of gene-cluster membership across multiple diseases provided a stringent means to identify PBMC transcriptional modules."
GSE11908	GSE11908_10_DEG_FDR_up	Y	Melanoma M1b_vs_Lupus Erythematosus_ Systemic_up	Construction of a modular analysis framework for blood Genomics Studies	Homo sapiens	PBMC	Blood	Melanoma M1b vs Lupus Erythematosus_ Systemic	Jessica Liu	DiseaseState	Y	N/A	N/A	DEG	Summary We designed a strategy for microarray analysis that is based on the identification of transcriptional modules formed by genes coordinately expressed in multiple disease data sets. Mapping changes in gene expression at the module level generated disease-specific transcriptional fingerprints that provide a stable framework for the visualization and functional interpretation of microarray da…
Overall design The first step of the module-construction process analyzes expression patterns of transcripts across samples for individual diseases: sets of coordinately expressed transcripts were identified with an unsupervised clustering algorithm; in this case, the GeneSpring Version 7.1 (Agilent) implementation of the K-Means algorithm (k = 30). All transcripts detected in at least one sample…
We implemented the module-construction strategy described above, using as input a total of 239 peripheral-blood mononuclear cell (PBMC) samples obtained from individuals with one of the following conditions: systemic juvenile idiopathic arthritis (n = 47), systemic lupus erythematosus (n = 40), type I diabetes (n = 20), metastatic melanoma (n = 39), acute infections (Escherichia coli [n = 22], St…
The stringency of this algorithm was tested statistically by implementation of the same module-construction procedure after randomization of the original data set. This process was repeated 200 times, without a single module identified. Therefore, the analysis of gene-cluster membership across multiple diseases provided a stringent means to identify PBMC transcriptional modules."
GSE11908	GSE11908_10_DEG_FDR_down	Y	Melanoma M1b_vs_Lupus Erythematosus_ Systemic_down	Construction of a modular analysis framework for blood Genomics Studies	Homo sapiens	PBMC	Blood	Melanoma M1b vs Lupus Erythematosus_ Systemic	Jessica Liu	DiseaseState	Y	N/A	N/A	DEG	Summary We designed a strategy for microarray analysis that is based on the identification of transcriptional modules formed by genes coordinately expressed in multiple disease data sets. Mapping changes in gene expression at the module level generated disease-specific transcriptional fingerprints that provide a stable framework for the visualization and functional interpretation of microarray da…
Overall design The first step of the module-construction process analyzes expression patterns of transcripts across samples for individual diseases: sets of coordinately expressed transcripts were identified with an unsupervised clustering algorithm; in this case, the GeneSpring Version 7.1 (Agilent) implementation of the K-Means algorithm (k = 30). All transcripts detected in at least one sample…
We implemented the module-construction strategy described above, using as input a total of 239 peripheral-blood mononuclear cell (PBMC) samples obtained from individuals with one of the following conditions: systemic juvenile idiopathic arthritis (n = 47), systemic lupus erythematosus (n = 40), type I diabetes (n = 20), metastatic melanoma (n = 39), acute infections (Escherichia coli [n = 22], St…
The stringency of this algorithm was tested statistically by implementation of the same module-construction procedure after randomization of the original data set. This process was repeated 200 times, without a single module identified. Therefore, the analysis of gene-cluster membership across multiple diseases provided a stringent means to identify PBMC transcriptional modules."
GSE11908	GSE11908_11_DEG_FDR_up	Y	Melanoma M1c_vs_Lupus Erythematosus_ Systemic_up	Construction of a modular analysis framework for blood Genomics Studies	Homo sapiens	PBMC	Blood	Melanoma M1c vs Lupus Erythematosus_ Systemic	Jessica Liu	DiseaseState	Y	N/A	N/A	DEG	Summary We designed a strategy for microarray analysis that is based on the identification of transcriptional modules formed by genes coordinately expressed in multiple disease data sets. Mapping changes in gene expression at the module level generated disease-specific transcriptional fingerprints that provide a stable framework for the visualization and functional interpretation of microarray da…
Overall design The first step of the module-construction process analyzes expression patterns of transcripts across samples for individual diseases: sets of coordinately expressed transcripts were identified with an unsupervised clustering algorithm; in this case, the GeneSpring Version 7.1 (Agilent) implementation of the K-Means algorithm (k = 30). All transcripts detected in at least one sample…
We implemented the module-construction strategy described above, using as input a total of 239 peripheral-blood mononuclear cell (PBMC) samples obtained from individuals with one of the following conditions: systemic juvenile idiopathic arthritis (n = 47), systemic lupus erythematosus (n = 40), type I diabetes (n = 20), metastatic melanoma (n = 39), acute infections (Escherichia coli [n = 22], St…
The stringency of this algorithm was tested statistically by implementation of the same module-construction procedure after randomization of the original data set. This process was repeated 200 times, without a single module identified. Therefore, the analysis of gene-cluster membership across multiple diseases provided a stringent means to identify PBMC transcriptional modules."
GSE11908	GSE11908_11_DEG_FDR_down	Y	Melanoma M1c_vs_Lupus Erythematosus_ Systemic_down	Construction of a modular analysis framework for blood Genomics Studies	Homo sapiens	PBMC	Blood	Melanoma M1c vs Lupus Erythematosus_ Systemic	Jessica Liu	DiseaseState	Y	N/A	N/A	DEG	Summary We designed a strategy for microarray analysis that is based on the identification of transcriptional modules formed by genes coordinately expressed in multiple disease data sets. Mapping changes in gene expression at the module level generated disease-specific transcriptional fingerprints that provide a stable framework for the visualization and functional interpretation of microarray da…
Overall design The first step of the module-construction process analyzes expression patterns of transcripts across samples for individual diseases: sets of coordinately expressed transcripts were identified with an unsupervised clustering algorithm; in this case, the GeneSpring Version 7.1 (Agilent) implementation of the K-Means algorithm (k = 30). All transcripts detected in at least one sample…
We implemented the module-construction strategy described above, using as input a total of 239 peripheral-blood mononuclear cell (PBMC) samples obtained from individuals with one of the following conditions: systemic juvenile idiopathic arthritis (n = 47), systemic lupus erythematosus (n = 40), type I diabetes (n = 20), metastatic melanoma (n = 39), acute infections (Escherichia coli [n = 22], St…
The stringency of this algorithm was tested statistically by implementation of the same module-construction procedure after randomization of the original data set. This process was repeated 200 times, without a single module identified. Therefore, the analysis of gene-cluster membership across multiple diseases provided a stringent means to identify PBMC transcriptional modules."
GSE11908	GSE11908_12_DEG_FDR_up	Y	Melanoma M1c and pulmonary and liver lesions_vs_Lupus Erythematosus_ Systemic_up	Construction of a modular analysis framework for blood Genomics Studies	Homo sapiens	PBMC	Blood	Melanoma M1c and pulmonary and liver lesions vs Lupus Erythematosus_ Systemic	Jessica Liu	DiseaseState	Y	N/A	N/A	DEG	Summary We designed a strategy for microarray analysis that is based on the identification of transcriptional modules formed by genes coordinately expressed in multiple disease data sets. Mapping changes in gene expression at the module level generated disease-specific transcriptional fingerprints that provide a stable framework for the visualization and functional interpretation of microarray da…
Overall design The first step of the module-construction process analyzes expression patterns of transcripts across samples for individual diseases: sets of coordinately expressed transcripts were identified with an unsupervised clustering algorithm; in this case, the GeneSpring Version 7.1 (Agilent) implementation of the K-Means algorithm (k = 30). All transcripts detected in at least one sample…
We implemented the module-construction strategy described above, using as input a total of 239 peripheral-blood mononuclear cell (PBMC) samples obtained from individuals with one of the following conditions: systemic juvenile idiopathic arthritis (n = 47), systemic lupus erythematosus (n = 40), type I diabetes (n = 20), metastatic melanoma (n = 39), acute infections (Escherichia coli [n = 22], St…
The stringency of this algorithm was tested statistically by implementation of the same module-construction procedure after randomization of the original data set. This process was repeated 200 times, without a single module identified. Therefore, the analysis of gene-cluster membership across multiple diseases provided a stringent means to identify PBMC transcriptional modules."
GSE11908	GSE11908_12_DEG_FDR_down	Y	Melanoma M1c and pulmonary and liver lesions_vs_Lupus Erythematosus_ Systemic_down	Construction of a modular analysis framework for blood Genomics Studies	Homo sapiens	PBMC	Blood	Melanoma M1c and pulmonary and liver lesions vs Lupus Erythematosus_ Systemic	Jessica Liu	DiseaseState	Y	N/A	N/A	DEG	Summary We designed a strategy for microarray analysis that is based on the identification of transcriptional modules formed by genes coordinately expressed in multiple disease data sets. Mapping changes in gene expression at the module level generated disease-specific transcriptional fingerprints that provide a stable framework for the visualization and functional interpretation of microarray da…
Overall design The first step of the module-construction process analyzes expression patterns of transcripts across samples for individual diseases: sets of coordinately expressed transcripts were identified with an unsupervised clustering algorithm; in this case, the GeneSpring Version 7.1 (Agilent) implementation of the K-Means algorithm (k = 30). All transcripts detected in at least one sample…
We implemented the module-construction strategy described above, using as input a total of 239 peripheral-blood mononuclear cell (PBMC) samples obtained from individuals with one of the following conditions: systemic juvenile idiopathic arthritis (n = 47), systemic lupus erythematosus (n = 40), type I diabetes (n = 20), metastatic melanoma (n = 39), acute infections (Escherichia coli [n = 22], St…
The stringency of this algorithm was tested statistically by implementation of the same module-construction procedure after randomization of the original data set. This process was repeated 200 times, without a single module identified. Therefore, the analysis of gene-cluster membership across multiple diseases provided a stringent means to identify PBMC transcriptional modules."
GSE11908	GSE11908_13_DEG_FDR_up	Y	Osteomyelitis_vs_Lupus Erythematosus_ Systemic_up	Construction of a modular analysis framework for blood Genomics Studies	Homo sapiens	PBMC	Blood	Osteomyelitis vs Lupus Erythematosus_ Systemic	Jessica Liu	DiseaseState	Y	N/A	N/A	DEG	Summary We designed a strategy for microarray analysis that is based on the identification of transcriptional modules formed by genes coordinately expressed in multiple disease data sets. Mapping changes in gene expression at the module level generated disease-specific transcriptional fingerprints that provide a stable framework for the visualization and functional interpretation of microarray da…
Overall design The first step of the module-construction process analyzes expression patterns of transcripts across samples for individual diseases: sets of coordinately expressed transcripts were identified with an unsupervised clustering algorithm; in this case, the GeneSpring Version 7.1 (Agilent) implementation of the K-Means algorithm (k = 30). All transcripts detected in at least one sample…
We implemented the module-construction strategy described above, using as input a total of 239 peripheral-blood mononuclear cell (PBMC) samples obtained from individuals with one of the following conditions: systemic juvenile idiopathic arthritis (n = 47), systemic lupus erythematosus (n = 40), type I diabetes (n = 20), metastatic melanoma (n = 39), acute infections (Escherichia coli [n = 22], St…
The stringency of this algorithm was tested statistically by implementation of the same module-construction procedure after randomization of the original data set. This process was repeated 200 times, without a single module identified. Therefore, the analysis of gene-cluster membership across multiple diseases provided a stringent means to identify PBMC transcriptional modules."
GSE11908	GSE11908_13_DEG_FDR_down	Y	Osteomyelitis_vs_Lupus Erythematosus_ Systemic_down	Construction of a modular analysis framework for blood Genomics Studies	Homo sapiens	PBMC	Blood	Osteomyelitis vs Lupus Erythematosus_ Systemic	Jessica Liu	DiseaseState	Y	N/A	N/A	DEG	Summary We designed a strategy for microarray analysis that is based on the identification of transcriptional modules formed by genes coordinately expressed in multiple disease data sets. Mapping changes in gene expression at the module level generated disease-specific transcriptional fingerprints that provide a stable framework for the visualization and functional interpretation of microarray da…
Overall design The first step of the module-construction process analyzes expression patterns of transcripts across samples for individual diseases: sets of coordinately expressed transcripts were identified with an unsupervised clustering algorithm; in this case, the GeneSpring Version 7.1 (Agilent) implementation of the K-Means algorithm (k = 30). All transcripts detected in at least one sample…
We implemented the module-construction strategy described above, using as input a total of 239 peripheral-blood mononuclear cell (PBMC) samples obtained from individuals with one of the following conditions: systemic juvenile idiopathic arthritis (n = 47), systemic lupus erythematosus (n = 40), type I diabetes (n = 20), metastatic melanoma (n = 39), acute infections (Escherichia coli [n = 22], St…
The stringency of this algorithm was tested statistically by implementation of the same module-construction procedure after randomization of the original data set. This process was repeated 200 times, without a single module identified. Therefore, the analysis of gene-cluster membership across multiple diseases provided a stringent means to identify PBMC transcriptional modules."
GSE11908	GSE11908_14_DEG_FDR_up	Y	Osteomyelitis/Bacteremia_vs_Lupus Erythematosus_ Systemic_up	Construction of a modular analysis framework for blood Genomics Studies	Homo sapiens	PBMC	Blood	Osteomyelitis/Bacteremia vs Lupus Erythematosus_ Systemic	Jessica Liu	DiseaseState	Y	N/A	N/A	DEG	Summary We designed a strategy for microarray analysis that is based on the identification of transcriptional modules formed by genes coordinately expressed in multiple disease data sets. Mapping changes in gene expression at the module level generated disease-specific transcriptional fingerprints that provide a stable framework for the visualization and functional interpretation of microarray da…
Overall design The first step of the module-construction process analyzes expression patterns of transcripts across samples for individual diseases: sets of coordinately expressed transcripts were identified with an unsupervised clustering algorithm; in this case, the GeneSpring Version 7.1 (Agilent) implementation of the K-Means algorithm (k = 30). All transcripts detected in at least one sample…
We implemented the module-construction strategy described above, using as input a total of 239 peripheral-blood mononuclear cell (PBMC) samples obtained from individuals with one of the following conditions: systemic juvenile idiopathic arthritis (n = 47), systemic lupus erythematosus (n = 40), type I diabetes (n = 20), metastatic melanoma (n = 39), acute infections (Escherichia coli [n = 22], St…
The stringency of this algorithm was tested statistically by implementation of the same module-construction procedure after randomization of the original data set. This process was repeated 200 times, without a single module identified. Therefore, the analysis of gene-cluster membership across multiple diseases provided a stringent means to identify PBMC transcriptional modules."
GSE11908	GSE11908_14_DEG_FDR_down	Y	Osteomyelitis/Bacteremia_vs_Lupus Erythematosus_ Systemic_down	Construction of a modular analysis framework for blood Genomics Studies	Homo sapiens	PBMC	Blood	Osteomyelitis/Bacteremia vs Lupus Erythematosus_ Systemic	Jessica Liu	DiseaseState	Y	N/A	N/A	DEG	Summary We designed a strategy for microarray analysis that is based on the identification of transcriptional modules formed by genes coordinately expressed in multiple disease data sets. Mapping changes in gene expression at the module level generated disease-specific transcriptional fingerprints that provide a stable framework for the visualization and functional interpretation of microarray da…
Overall design The first step of the module-construction process analyzes expression patterns of transcripts across samples for individual diseases: sets of coordinately expressed transcripts were identified with an unsupervised clustering algorithm; in this case, the GeneSpring Version 7.1 (Agilent) implementation of the K-Means algorithm (k = 30). All transcripts detected in at least one sample…
We implemented the module-construction strategy described above, using as input a total of 239 peripheral-blood mononuclear cell (PBMC) samples obtained from individuals with one of the following conditions: systemic juvenile idiopathic arthritis (n = 47), systemic lupus erythematosus (n = 40), type I diabetes (n = 20), metastatic melanoma (n = 39), acute infections (Escherichia coli [n = 22], St…
The stringency of this algorithm was tested statistically by implementation of the same module-construction procedure after randomization of the original data set. This process was repeated 200 times, without a single module identified. Therefore, the analysis of gene-cluster membership across multiple diseases provided a stringent means to identify PBMC transcriptional modules."
GSE11908	GSE11908_15_DEG_FDR_up	Y	Urinary Tract Infections_vs_Lupus Erythematosus_ Systemic_up	Construction of a modular analysis framework for blood Genomics Studies	Homo sapiens	PBMC	Blood	Urinary Tract Infections vs Lupus Erythematosus_ Systemic	Jessica Liu	DiseaseState	Y	N/A	N/A	DEG	Summary We designed a strategy for microarray analysis that is based on the identification of transcriptional modules formed by genes coordinately expressed in multiple disease data sets. Mapping changes in gene expression at the module level generated disease-specific transcriptional fingerprints that provide a stable framework for the visualization and functional interpretation of microarray da…
Overall design The first step of the module-construction process analyzes expression patterns of transcripts across samples for individual diseases: sets of coordinately expressed transcripts were identified with an unsupervised clustering algorithm; in this case, the GeneSpring Version 7.1 (Agilent) implementation of the K-Means algorithm (k = 30). All transcripts detected in at least one sample…
We implemented the module-construction strategy described above, using as input a total of 239 peripheral-blood mononuclear cell (PBMC) samples obtained from individuals with one of the following conditions: systemic juvenile idiopathic arthritis (n = 47), systemic lupus erythematosus (n = 40), type I diabetes (n = 20), metastatic melanoma (n = 39), acute infections (Escherichia coli [n = 22], St…
The stringency of this algorithm was tested statistically by implementation of the same module-construction procedure after randomization of the original data set. This process was repeated 200 times, without a single module identified. Therefore, the analysis of gene-cluster membership across multiple diseases provided a stringent means to identify PBMC transcriptional modules."
GSE11908	GSE11908_15_DEG_FDR_down	Y	Urinary Tract Infections_vs_Lupus Erythematosus_ Systemic_down	Construction of a modular analysis framework for blood Genomics Studies	Homo sapiens	PBMC	Blood	Urinary Tract Infections vs Lupus Erythematosus_ Systemic	Jessica Liu	DiseaseState	Y	N/A	N/A	DEG	Summary We designed a strategy for microarray analysis that is based on the identification of transcriptional modules formed by genes coordinately expressed in multiple disease data sets. Mapping changes in gene expression at the module level generated disease-specific transcriptional fingerprints that provide a stable framework for the visualization and functional interpretation of microarray da…
Overall design The first step of the module-construction process analyzes expression patterns of transcripts across samples for individual diseases: sets of coordinately expressed transcripts were identified with an unsupervised clustering algorithm; in this case, the GeneSpring Version 7.1 (Agilent) implementation of the K-Means algorithm (k = 30). All transcripts detected in at least one sample…
We implemented the module-construction strategy described above, using as input a total of 239 peripheral-blood mononuclear cell (PBMC) samples obtained from individuals with one of the following conditions: systemic juvenile idiopathic arthritis (n = 47), systemic lupus erythematosus (n = 40), type I diabetes (n = 20), metastatic melanoma (n = 39), acute infections (Escherichia coli [n = 22], St…
The stringency of this algorithm was tested statistically by implementation of the same module-construction procedure after randomization of the original data set. This process was repeated 200 times, without a single module identified. Therefore, the analysis of gene-cluster membership across multiple diseases provided a stringent means to identify PBMC transcriptional modules."
GSE11908	GSE11908_16_DEG_FDR_up	Y	Diabetes Mellitus_ Type 1_vs_Lupus Erythematosus_ Systemic_up	Construction of a modular analysis framework for blood Genomics Studies	Homo sapiens	PBMC	Blood	Diabetes Mellitus_ Type 1 vs Lupus Erythematosus_ Systemic	Jessica Liu	DiseaseState	Y	N/A	N/A	DEG	Summary We designed a strategy for microarray analysis that is based on the identification of transcriptional modules formed by genes coordinately expressed in multiple disease data sets. Mapping changes in gene expression at the module level generated disease-specific transcriptional fingerprints that provide a stable framework for the visualization and functional interpretation of microarray da…
Overall design The first step of the module-construction process analyzes expression patterns of transcripts across samples for individual diseases: sets of coordinately expressed transcripts were identified with an unsupervised clustering algorithm; in this case, the GeneSpring Version 7.1 (Agilent) implementation of the K-Means algorithm (k = 30). All transcripts detected in at least one sample…
We implemented the module-construction strategy described above, using as input a total of 239 peripheral-blood mononuclear cell (PBMC) samples obtained from individuals with one of the following conditions: systemic juvenile idiopathic arthritis (n = 47), systemic lupus erythematosus (n = 40), type I diabetes (n = 20), metastatic melanoma (n = 39), acute infections (Escherichia coli [n = 22], St…
The stringency of this algorithm was tested statistically by implementation of the same module-construction procedure after randomization of the original data set. This process was repeated 200 times, without a single module identified. Therefore, the analysis of gene-cluster membership across multiple diseases provided a stringent means to identify PBMC transcriptional modules."
GSE11908	GSE11908_16_DEG_FDR_down	Y	Diabetes Mellitus_ Type 1_vs_Lupus Erythematosus_ Systemic_down	Construction of a modular analysis framework for blood Genomics Studies	Homo sapiens	PBMC	Blood	Diabetes Mellitus_ Type 1 vs Lupus Erythematosus_ Systemic	Jessica Liu	DiseaseState	Y	N/A	N/A	DEG	Summary We designed a strategy for microarray analysis that is based on the identification of transcriptional modules formed by genes coordinately expressed in multiple disease data sets. Mapping changes in gene expression at the module level generated disease-specific transcriptional fingerprints that provide a stable framework for the visualization and functional interpretation of microarray da…
Overall design The first step of the module-construction process analyzes expression patterns of transcripts across samples for individual diseases: sets of coordinately expressed transcripts were identified with an unsupervised clustering algorithm; in this case, the GeneSpring Version 7.1 (Agilent) implementation of the K-Means algorithm (k = 30). All transcripts detected in at least one sample…
We implemented the module-construction strategy described above, using as input a total of 239 peripheral-blood mononuclear cell (PBMC) samples obtained from individuals with one of the following conditions: systemic juvenile idiopathic arthritis (n = 47), systemic lupus erythematosus (n = 40), type I diabetes (n = 20), metastatic melanoma (n = 39), acute infections (Escherichia coli [n = 22], St…
The stringency of this algorithm was tested statistically by implementation of the same module-construction procedure after randomization of the original data set. This process was repeated 200 times, without a single module identified. Therefore, the analysis of gene-cluster membership across multiple diseases provided a stringent means to identify PBMC transcriptional modules."
GSE11908	GSE11908_17_DEG_FDR_up	Y	Hip abscess/Bacteremia_vs_Lupus Erythematosus_ Systemic_up	Construction of a modular analysis framework for blood Genomics Studies	Homo sapiens	PBMC	Blood	Hip abscess/Bacteremia vs Lupus Erythematosus_ Systemic	Jessica Liu	DiseaseState	Y	N/A	N/A	DEG	Summary We designed a strategy for microarray analysis that is based on the identification of transcriptional modules formed by genes coordinately expressed in multiple disease data sets. Mapping changes in gene expression at the module level generated disease-specific transcriptional fingerprints that provide a stable framework for the visualization and functional interpretation of microarray da…
Overall design The first step of the module-construction process analyzes expression patterns of transcripts across samples for individual diseases: sets of coordinately expressed transcripts were identified with an unsupervised clustering algorithm; in this case, the GeneSpring Version 7.1 (Agilent) implementation of the K-Means algorithm (k = 30). All transcripts detected in at least one sample…
We implemented the module-construction strategy described above, using as input a total of 239 peripheral-blood mononuclear cell (PBMC) samples obtained from individuals with one of the following conditions: systemic juvenile idiopathic arthritis (n = 47), systemic lupus erythematosus (n = 40), type I diabetes (n = 20), metastatic melanoma (n = 39), acute infections (Escherichia coli [n = 22], St…
The stringency of this algorithm was tested statistically by implementation of the same module-construction procedure after randomization of the original data set. This process was repeated 200 times, without a single module identified. Therefore, the analysis of gene-cluster membership across multiple diseases provided a stringent means to identify PBMC transcriptional modules."
GSE11908	GSE11908_17_DEG_FDR_down	Y	Hip abscess/Bacteremia_vs_Lupus Erythematosus_ Systemic_down	Construction of a modular analysis framework for blood Genomics Studies	Homo sapiens	PBMC	Blood	Hip abscess/Bacteremia vs Lupus Erythematosus_ Systemic	Jessica Liu	DiseaseState	Y	N/A	N/A	DEG	Summary We designed a strategy for microarray analysis that is based on the identification of transcriptional modules formed by genes coordinately expressed in multiple disease data sets. Mapping changes in gene expression at the module level generated disease-specific transcriptional fingerprints that provide a stable framework for the visualization and functional interpretation of microarray da…
Overall design The first step of the module-construction process analyzes expression patterns of transcripts across samples for individual diseases: sets of coordinately expressed transcripts were identified with an unsupervised clustering algorithm; in this case, the GeneSpring Version 7.1 (Agilent) implementation of the K-Means algorithm (k = 30). All transcripts detected in at least one sample…
We implemented the module-construction strategy described above, using as input a total of 239 peripheral-blood mononuclear cell (PBMC) samples obtained from individuals with one of the following conditions: systemic juvenile idiopathic arthritis (n = 47), systemic lupus erythematosus (n = 40), type I diabetes (n = 20), metastatic melanoma (n = 39), acute infections (Escherichia coli [n = 22], St…
The stringency of this algorithm was tested statistically by implementation of the same module-construction procedure after randomization of the original data set. This process was repeated 200 times, without a single module identified. Therefore, the analysis of gene-cluster membership across multiple diseases provided a stringent means to identify PBMC transcriptional modules."
GSE11908	GSE11908_18_DEG_FDR_up	Y	Urinary and Bladder Disorders_vs_Lupus Erythematosus_ Systemic_up	Construction of a modular analysis framework for blood Genomics Studies	Homo sapiens	PBMC	Blood	Urinary and Bladder Disorders vs Lupus Erythematosus_ Systemic	Jessica Liu	DiseaseState	Y	N/A	N/A	DEG	Summary We designed a strategy for microarray analysis that is based on the identification of transcriptional modules formed by genes coordinately expressed in multiple disease data sets. Mapping changes in gene expression at the module level generated disease-specific transcriptional fingerprints that provide a stable framework for the visualization and functional interpretation of microarray da…
Overall design The first step of the module-construction process analyzes expression patterns of transcripts across samples for individual diseases: sets of coordinately expressed transcripts were identified with an unsupervised clustering algorithm; in this case, the GeneSpring Version 7.1 (Agilent) implementation of the K-Means algorithm (k = 30). All transcripts detected in at least one sample…
We implemented the module-construction strategy described above, using as input a total of 239 peripheral-blood mononuclear cell (PBMC) samples obtained from individuals with one of the following conditions: systemic juvenile idiopathic arthritis (n = 47), systemic lupus erythematosus (n = 40), type I diabetes (n = 20), metastatic melanoma (n = 39), acute infections (Escherichia coli [n = 22], St…
The stringency of this algorithm was tested statistically by implementation of the same module-construction procedure after randomization of the original data set. This process was repeated 200 times, without a single module identified. Therefore, the analysis of gene-cluster membership across multiple diseases provided a stringent means to identify PBMC transcriptional modules."
GSE11908	GSE11908_18_DEG_FDR_down	Y	Urinary and Bladder Disorders_vs_Lupus Erythematosus_ Systemic_down	Construction of a modular analysis framework for blood Genomics Studies	Homo sapiens	PBMC	Blood	Urinary and Bladder Disorders vs Lupus Erythematosus_ Systemic	Jessica Liu	DiseaseState	Y	N/A	N/A	DEG	Summary We designed a strategy for microarray analysis that is based on the identification of transcriptional modules formed by genes coordinately expressed in multiple disease data sets. Mapping changes in gene expression at the module level generated disease-specific transcriptional fingerprints that provide a stable framework for the visualization and functional interpretation of microarray da…
Overall design The first step of the module-construction process analyzes expression patterns of transcripts across samples for individual diseases: sets of coordinately expressed transcripts were identified with an unsupervised clustering algorithm; in this case, the GeneSpring Version 7.1 (Agilent) implementation of the K-Means algorithm (k = 30). All transcripts detected in at least one sample…
We implemented the module-construction strategy described above, using as input a total of 239 peripheral-blood mononuclear cell (PBMC) samples obtained from individuals with one of the following conditions: systemic juvenile idiopathic arthritis (n = 47), systemic lupus erythematosus (n = 40), type I diabetes (n = 20), metastatic melanoma (n = 39), acute infections (Escherichia coli [n = 22], St…
The stringency of this algorithm was tested statistically by implementation of the same module-construction procedure after randomization of the original data set. This process was repeated 200 times, without a single module identified. Therefore, the analysis of gene-cluster membership across multiple diseases provided a stringent means to identify PBMC transcriptional modules."
GSE11908	GSE11908_19_DEG_FDR_up	Y	Lung Abscess_vs_Lupus Erythematosus_ Systemic_up	Construction of a modular analysis framework for blood Genomics Studies	Homo sapiens	PBMC	Blood	Lung Abscess vs Lupus Erythematosus_ Systemic	Jessica Liu	DiseaseState	Y	N/A	N/A	DEG	Summary We designed a strategy for microarray analysis that is based on the identification of transcriptional modules formed by genes coordinately expressed in multiple disease data sets. Mapping changes in gene expression at the module level generated disease-specific transcriptional fingerprints that provide a stable framework for the visualization and functional interpretation of microarray da…
Overall design The first step of the module-construction process analyzes expression patterns of transcripts across samples for individual diseases: sets of coordinately expressed transcripts were identified with an unsupervised clustering algorithm; in this case, the GeneSpring Version 7.1 (Agilent) implementation of the K-Means algorithm (k = 30). All transcripts detected in at least one sample…
We implemented the module-construction strategy described above, using as input a total of 239 peripheral-blood mononuclear cell (PBMC) samples obtained from individuals with one of the following conditions: systemic juvenile idiopathic arthritis (n = 47), systemic lupus erythematosus (n = 40), type I diabetes (n = 20), metastatic melanoma (n = 39), acute infections (Escherichia coli [n = 22], St…
The stringency of this algorithm was tested statistically by implementation of the same module-construction procedure after randomization of the original data set. This process was repeated 200 times, without a single module identified. Therefore, the analysis of gene-cluster membership across multiple diseases provided a stringent means to identify PBMC transcriptional modules."
GSE11908	GSE11908_19_DEG_FDR_down	Y	Lung Abscess_vs_Lupus Erythematosus_ Systemic_down	Construction of a modular analysis framework for blood Genomics Studies	Homo sapiens	PBMC	Blood	Lung Abscess vs Lupus Erythematosus_ Systemic	Jessica Liu	DiseaseState	Y	N/A	N/A	DEG	Summary We designed a strategy for microarray analysis that is based on the identification of transcriptional modules formed by genes coordinately expressed in multiple disease data sets. Mapping changes in gene expression at the module level generated disease-specific transcriptional fingerprints that provide a stable framework for the visualization and functional interpretation of microarray da…
Overall design The first step of the module-construction process analyzes expression patterns of transcripts across samples for individual diseases: sets of coordinately expressed transcripts were identified with an unsupervised clustering algorithm; in this case, the GeneSpring Version 7.1 (Agilent) implementation of the K-Means algorithm (k = 30). All transcripts detected in at least one sample…
We implemented the module-construction strategy described above, using as input a total of 239 peripheral-blood mononuclear cell (PBMC) samples obtained from individuals with one of the following conditions: systemic juvenile idiopathic arthritis (n = 47), systemic lupus erythematosus (n = 40), type I diabetes (n = 20), metastatic melanoma (n = 39), acute infections (Escherichia coli [n = 22], St…
The stringency of this algorithm was tested statistically by implementation of the same module-construction procedure after randomization of the original data set. This process was repeated 200 times, without a single module identified. Therefore, the analysis of gene-cluster membership across multiple diseases provided a stringent means to identify PBMC transcriptional modules."
GSE11908	GSE11908_20_DEG_FDR_up	Y	Urinary Tract Infections/Bacteremia_vs_Lupus Erythematosus_ Systemic_up	Construction of a modular analysis framework for blood Genomics Studies	Homo sapiens	PBMC	Blood	Urinary Tract Infections/Bacteremia vs Lupus Erythematosus_ Systemic	Jessica Liu	DiseaseState	Y	N/A	N/A	DEG	Summary We designed a strategy for microarray analysis that is based on the identification of transcriptional modules formed by genes coordinately expressed in multiple disease data sets. Mapping changes in gene expression at the module level generated disease-specific transcriptional fingerprints that provide a stable framework for the visualization and functional interpretation of microarray da…
Overall design The first step of the module-construction process analyzes expression patterns of transcripts across samples for individual diseases: sets of coordinately expressed transcripts were identified with an unsupervised clustering algorithm; in this case, the GeneSpring Version 7.1 (Agilent) implementation of the K-Means algorithm (k = 30). All transcripts detected in at least one sample…
We implemented the module-construction strategy described above, using as input a total of 239 peripheral-blood mononuclear cell (PBMC) samples obtained from individuals with one of the following conditions: systemic juvenile idiopathic arthritis (n = 47), systemic lupus erythematosus (n = 40), type I diabetes (n = 20), metastatic melanoma (n = 39), acute infections (Escherichia coli [n = 22], St…
The stringency of this algorithm was tested statistically by implementation of the same module-construction procedure after randomization of the original data set. This process was repeated 200 times, without a single module identified. Therefore, the analysis of gene-cluster membership across multiple diseases provided a stringent means to identify PBMC transcriptional modules."
GSE11908	GSE11908_20_DEG_FDR_down	Y	Urinary Tract Infections/Bacteremia_vs_Lupus Erythematosus_ Systemic_down	Construction of a modular analysis framework for blood Genomics Studies	Homo sapiens	PBMC	Blood	Urinary Tract Infections/Bacteremia vs Lupus Erythematosus_ Systemic	Jessica Liu	DiseaseState	Y	N/A	N/A	DEG	Summary We designed a strategy for microarray analysis that is based on the identification of transcriptional modules formed by genes coordinately expressed in multiple disease data sets. Mapping changes in gene expression at the module level generated disease-specific transcriptional fingerprints that provide a stable framework for the visualization and functional interpretation of microarray da…
Overall design The first step of the module-construction process analyzes expression patterns of transcripts across samples for individual diseases: sets of coordinately expressed transcripts were identified with an unsupervised clustering algorithm; in this case, the GeneSpring Version 7.1 (Agilent) implementation of the K-Means algorithm (k = 30). All transcripts detected in at least one sample…
We implemented the module-construction strategy described above, using as input a total of 239 peripheral-blood mononuclear cell (PBMC) samples obtained from individuals with one of the following conditions: systemic juvenile idiopathic arthritis (n = 47), systemic lupus erythematosus (n = 40), type I diabetes (n = 20), metastatic melanoma (n = 39), acute infections (Escherichia coli [n = 22], St…
The stringency of this algorithm was tested statistically by implementation of the same module-construction procedure after randomization of the original data set. This process was repeated 200 times, without a single module identified. Therefore, the analysis of gene-cluster membership across multiple diseases provided a stringent means to identify PBMC transcriptional modules."
GSE11908	GSE11908_21_DEG_FDR_up	Y	Septic arthiritis/Bacteremia_vs_Lupus Erythematosus_ Systemic_up	Construction of a modular analysis framework for blood Genomics Studies	Homo sapiens	PBMC	Blood	Septic arthiritis/Bacteremia vs Lupus Erythematosus_ Systemic	Jessica Liu	DiseaseState	Y	N/A	N/A	DEG	Summary We designed a strategy for microarray analysis that is based on the identification of transcriptional modules formed by genes coordinately expressed in multiple disease data sets. Mapping changes in gene expression at the module level generated disease-specific transcriptional fingerprints that provide a stable framework for the visualization and functional interpretation of microarray da…
Overall design The first step of the module-construction process analyzes expression patterns of transcripts across samples for individual diseases: sets of coordinately expressed transcripts were identified with an unsupervised clustering algorithm; in this case, the GeneSpring Version 7.1 (Agilent) implementation of the K-Means algorithm (k = 30). All transcripts detected in at least one sample…
We implemented the module-construction strategy described above, using as input a total of 239 peripheral-blood mononuclear cell (PBMC) samples obtained from individuals with one of the following conditions: systemic juvenile idiopathic arthritis (n = 47), systemic lupus erythematosus (n = 40), type I diabetes (n = 20), metastatic melanoma (n = 39), acute infections (Escherichia coli [n = 22], St…
The stringency of this algorithm was tested statistically by implementation of the same module-construction procedure after randomization of the original data set. This process was repeated 200 times, without a single module identified. Therefore, the analysis of gene-cluster membership across multiple diseases provided a stringent means to identify PBMC transcriptional modules."
GSE11908	GSE11908_21_DEG_FDR_down	Y	Septic arthiritis/Bacteremia_vs_Lupus Erythematosus_ Systemic_down	Construction of a modular analysis framework for blood Genomics Studies	Homo sapiens	PBMC	Blood	Septic arthiritis/Bacteremia vs Lupus Erythematosus_ Systemic	Jessica Liu	DiseaseState	Y	N/A	N/A	DEG	Summary We designed a strategy for microarray analysis that is based on the identification of transcriptional modules formed by genes coordinately expressed in multiple disease data sets. Mapping changes in gene expression at the module level generated disease-specific transcriptional fingerprints that provide a stable framework for the visualization and functional interpretation of microarray da…
Overall design The first step of the module-construction process analyzes expression patterns of transcripts across samples for individual diseases: sets of coordinately expressed transcripts were identified with an unsupervised clustering algorithm; in this case, the GeneSpring Version 7.1 (Agilent) implementation of the K-Means algorithm (k = 30). All transcripts detected in at least one sample…
We implemented the module-construction strategy described above, using as input a total of 239 peripheral-blood mononuclear cell (PBMC) samples obtained from individuals with one of the following conditions: systemic juvenile idiopathic arthritis (n = 47), systemic lupus erythematosus (n = 40), type I diabetes (n = 20), metastatic melanoma (n = 39), acute infections (Escherichia coli [n = 22], St…
The stringency of this algorithm was tested statistically by implementation of the same module-construction procedure after randomization of the original data set. This process was repeated 200 times, without a single module identified. Therefore, the analysis of gene-cluster membership across multiple diseases provided a stringent means to identify PBMC transcriptional modules."
GSE11908	GSE11908_22_DEG_FDR_up	Y	Meningitis_vs_Lupus Erythematosus_ Systemic_up	Construction of a modular analysis framework for blood Genomics Studies	Homo sapiens	PBMC	Blood	Meningitis vs Lupus Erythematosus_ Systemic	Jessica Liu	DiseaseState	Y	N/A	N/A	DEG	Summary We designed a strategy for microarray analysis that is based on the identification of transcriptional modules formed by genes coordinately expressed in multiple disease data sets. Mapping changes in gene expression at the module level generated disease-specific transcriptional fingerprints that provide a stable framework for the visualization and functional interpretation of microarray da…
Overall design The first step of the module-construction process analyzes expression patterns of transcripts across samples for individual diseases: sets of coordinately expressed transcripts were identified with an unsupervised clustering algorithm; in this case, the GeneSpring Version 7.1 (Agilent) implementation of the K-Means algorithm (k = 30). All transcripts detected in at least one sample…
We implemented the module-construction strategy described above, using as input a total of 239 peripheral-blood mononuclear cell (PBMC) samples obtained from individuals with one of the following conditions: systemic juvenile idiopathic arthritis (n = 47), systemic lupus erythematosus (n = 40), type I diabetes (n = 20), metastatic melanoma (n = 39), acute infections (Escherichia coli [n = 22], St…
The stringency of this algorithm was tested statistically by implementation of the same module-construction procedure after randomization of the original data set. This process was repeated 200 times, without a single module identified. Therefore, the analysis of gene-cluster membership across multiple diseases provided a stringent means to identify PBMC transcriptional modules."
GSE11908	GSE11908_22_DEG_FDR_down	Y	Meningitis_vs_Lupus Erythematosus_ Systemic_down	Construction of a modular analysis framework for blood Genomics Studies	Homo sapiens	PBMC	Blood	Meningitis vs Lupus Erythematosus_ Systemic	Jessica Liu	DiseaseState	Y	N/A	N/A	DEG	Summary We designed a strategy for microarray analysis that is based on the identification of transcriptional modules formed by genes coordinately expressed in multiple disease data sets. Mapping changes in gene expression at the module level generated disease-specific transcriptional fingerprints that provide a stable framework for the visualization and functional interpretation of microarray da…
Overall design The first step of the module-construction process analyzes expression patterns of transcripts across samples for individual diseases: sets of coordinately expressed transcripts were identified with an unsupervised clustering algorithm; in this case, the GeneSpring Version 7.1 (Agilent) implementation of the K-Means algorithm (k = 30). All transcripts detected in at least one sample…
We implemented the module-construction strategy described above, using as input a total of 239 peripheral-blood mononuclear cell (PBMC) samples obtained from individuals with one of the following conditions: systemic juvenile idiopathic arthritis (n = 47), systemic lupus erythematosus (n = 40), type I diabetes (n = 20), metastatic melanoma (n = 39), acute infections (Escherichia coli [n = 22], St…
The stringency of this algorithm was tested statistically by implementation of the same module-construction procedure after randomization of the original data set. This process was repeated 200 times, without a single module identified. Therefore, the analysis of gene-cluster membership across multiple diseases provided a stringent means to identify PBMC transcriptional modules."
GSE11908	GSE11908_23_DEG_FDR_up	Y	Endocarditis/Bacteremia_vs_Lupus Erythematosus_ Systemic_up	Construction of a modular analysis framework for blood Genomics Studies	Homo sapiens	PBMC	Blood	Endocarditis/Bacteremia vs Lupus Erythematosus_ Systemic	Jessica Liu	DiseaseState	Y	N/A	N/A	DEG	Summary We designed a strategy for microarray analysis that is based on the identification of transcriptional modules formed by genes coordinately expressed in multiple disease data sets. Mapping changes in gene expression at the module level generated disease-specific transcriptional fingerprints that provide a stable framework for the visualization and functional interpretation of microarray da…
Overall design The first step of the module-construction process analyzes expression patterns of transcripts across samples for individual diseases: sets of coordinately expressed transcripts were identified with an unsupervised clustering algorithm; in this case, the GeneSpring Version 7.1 (Agilent) implementation of the K-Means algorithm (k = 30). All transcripts detected in at least one sample…
We implemented the module-construction strategy described above, using as input a total of 239 peripheral-blood mononuclear cell (PBMC) samples obtained from individuals with one of the following conditions: systemic juvenile idiopathic arthritis (n = 47), systemic lupus erythematosus (n = 40), type I diabetes (n = 20), metastatic melanoma (n = 39), acute infections (Escherichia coli [n = 22], St…
The stringency of this algorithm was tested statistically by implementation of the same module-construction procedure after randomization of the original data set. This process was repeated 200 times, without a single module identified. Therefore, the analysis of gene-cluster membership across multiple diseases provided a stringent means to identify PBMC transcriptional modules."
GSE11908	GSE11908_23_DEG_FDR_down	Y	Endocarditis/Bacteremia_vs_Lupus Erythematosus_ Systemic_down	Construction of a modular analysis framework for blood Genomics Studies	Homo sapiens	PBMC	Blood	Endocarditis/Bacteremia vs Lupus Erythematosus_ Systemic	Jessica Liu	DiseaseState	Y	N/A	N/A	DEG	Summary We designed a strategy for microarray analysis that is based on the identification of transcriptional modules formed by genes coordinately expressed in multiple disease data sets. Mapping changes in gene expression at the module level generated disease-specific transcriptional fingerprints that provide a stable framework for the visualization and functional interpretation of microarray da…
Overall design The first step of the module-construction process analyzes expression patterns of transcripts across samples for individual diseases: sets of coordinately expressed transcripts were identified with an unsupervised clustering algorithm; in this case, the GeneSpring Version 7.1 (Agilent) implementation of the K-Means algorithm (k = 30). All transcripts detected in at least one sample…
We implemented the module-construction strategy described above, using as input a total of 239 peripheral-blood mononuclear cell (PBMC) samples obtained from individuals with one of the following conditions: systemic juvenile idiopathic arthritis (n = 47), systemic lupus erythematosus (n = 40), type I diabetes (n = 20), metastatic melanoma (n = 39), acute infections (Escherichia coli [n = 22], St…
The stringency of this algorithm was tested statistically by implementation of the same module-construction procedure after randomization of the original data set. This process was repeated 200 times, without a single module identified. Therefore, the analysis of gene-cluster membership across multiple diseases provided a stringent means to identify PBMC transcriptional modules."
GSE11908	GSE11908_24_DEG_FDR_up	Y	Cellulitis_vs_Lupus Erythematosus_ Systemic_up	Construction of a modular analysis framework for blood Genomics Studies	Homo sapiens	PBMC	Blood	Cellulitis vs Lupus Erythematosus_ Systemic	Jessica Liu	DiseaseState	Y	N/A	N/A	DEG	Summary We designed a strategy for microarray analysis that is based on the identification of transcriptional modules formed by genes coordinately expressed in multiple disease data sets. Mapping changes in gene expression at the module level generated disease-specific transcriptional fingerprints that provide a stable framework for the visualization and functional interpretation of microarray da…
Overall design The first step of the module-construction process analyzes expression patterns of transcripts across samples for individual diseases: sets of coordinately expressed transcripts were identified with an unsupervised clustering algorithm; in this case, the GeneSpring Version 7.1 (Agilent) implementation of the K-Means algorithm (k = 30). All transcripts detected in at least one sample…
We implemented the module-construction strategy described above, using as input a total of 239 peripheral-blood mononuclear cell (PBMC) samples obtained from individuals with one of the following conditions: systemic juvenile idiopathic arthritis (n = 47), systemic lupus erythematosus (n = 40), type I diabetes (n = 20), metastatic melanoma (n = 39), acute infections (Escherichia coli [n = 22], St…
The stringency of this algorithm was tested statistically by implementation of the same module-construction procedure after randomization of the original data set. This process was repeated 200 times, without a single module identified. Therefore, the analysis of gene-cluster membership across multiple diseases provided a stringent means to identify PBMC transcriptional modules."
GSE11908	GSE11908_24_DEG_FDR_down	Y	Cellulitis_vs_Lupus Erythematosus_ Systemic_down	Construction of a modular analysis framework for blood Genomics Studies	Homo sapiens	PBMC	Blood	Cellulitis vs Lupus Erythematosus_ Systemic	Jessica Liu	DiseaseState	Y	N/A	N/A	DEG	Summary We designed a strategy for microarray analysis that is based on the identification of transcriptional modules formed by genes coordinately expressed in multiple disease data sets. Mapping changes in gene expression at the module level generated disease-specific transcriptional fingerprints that provide a stable framework for the visualization and functional interpretation of microarray da…
Overall design The first step of the module-construction process analyzes expression patterns of transcripts across samples for individual diseases: sets of coordinately expressed transcripts were identified with an unsupervised clustering algorithm; in this case, the GeneSpring Version 7.1 (Agilent) implementation of the K-Means algorithm (k = 30). All transcripts detected in at least one sample…
We implemented the module-construction strategy described above, using as input a total of 239 peripheral-blood mononuclear cell (PBMC) samples obtained from individuals with one of the following conditions: systemic juvenile idiopathic arthritis (n = 47), systemic lupus erythematosus (n = 40), type I diabetes (n = 20), metastatic melanoma (n = 39), acute infections (Escherichia coli [n = 22], St…
The stringency of this algorithm was tested statistically by implementation of the same module-construction procedure after randomization of the original data set. This process was repeated 200 times, without a single module identified. Therefore, the analysis of gene-cluster membership across multiple diseases provided a stringent means to identify PBMC transcriptional modules."
GSE11908	GSE11908_25_DEG_FDR_up	Y	Melanoma_vs_Lupus Erythematosus_ Systemic_up	Construction of a modular analysis framework for blood Genomics Studies	Homo sapiens	PBMC	Blood	Melanoma vs Lupus Erythematosus_ Systemic	Jessica Liu	DiseaseState	Y	N/A	N/A	DEG	Summary We designed a strategy for microarray analysis that is based on the identification of transcriptional modules formed by genes coordinately expressed in multiple disease data sets. Mapping changes in gene expression at the module level generated disease-specific transcriptional fingerprints that provide a stable framework for the visualization and functional interpretation of microarray da…
Overall design The first step of the module-construction process analyzes expression patterns of transcripts across samples for individual diseases: sets of coordinately expressed transcripts were identified with an unsupervised clustering algorithm; in this case, the GeneSpring Version 7.1 (Agilent) implementation of the K-Means algorithm (k = 30). All transcripts detected in at least one sample…
We implemented the module-construction strategy described above, using as input a total of 239 peripheral-blood mononuclear cell (PBMC) samples obtained from individuals with one of the following conditions: systemic juvenile idiopathic arthritis (n = 47), systemic lupus erythematosus (n = 40), type I diabetes (n = 20), metastatic melanoma (n = 39), acute infections (Escherichia coli [n = 22], St…
The stringency of this algorithm was tested statistically by implementation of the same module-construction procedure after randomization of the original data set. This process was repeated 200 times, without a single module identified. Therefore, the analysis of gene-cluster membership across multiple diseases provided a stringent means to identify PBMC transcriptional modules."
GSE11908	GSE11908_25_DEG_FDR_down	Y	Melanoma_vs_Lupus Erythematosus_ Systemic_down	Construction of a modular analysis framework for blood Genomics Studies	Homo sapiens	PBMC	Blood	Melanoma vs Lupus Erythematosus_ Systemic	Jessica Liu	DiseaseState	Y	N/A	N/A	DEG	Summary We designed a strategy for microarray analysis that is based on the identification of transcriptional modules formed by genes coordinately expressed in multiple disease data sets. Mapping changes in gene expression at the module level generated disease-specific transcriptional fingerprints that provide a stable framework for the visualization and functional interpretation of microarray da…
Overall design The first step of the module-construction process analyzes expression patterns of transcripts across samples for individual diseases: sets of coordinately expressed transcripts were identified with an unsupervised clustering algorithm; in this case, the GeneSpring Version 7.1 (Agilent) implementation of the K-Means algorithm (k = 30). All transcripts detected in at least one sample…
We implemented the module-construction strategy described above, using as input a total of 239 peripheral-blood mononuclear cell (PBMC) samples obtained from individuals with one of the following conditions: systemic juvenile idiopathic arthritis (n = 47), systemic lupus erythematosus (n = 40), type I diabetes (n = 20), metastatic melanoma (n = 39), acute infections (Escherichia coli [n = 22], St…
The stringency of this algorithm was tested statistically by implementation of the same module-construction procedure after randomization of the original data set. This process was repeated 200 times, without a single module identified. Therefore, the analysis of gene-cluster membership across multiple diseases provided a stringent means to identify PBMC transcriptional modules."
GSE11908	GSE11908_26_DEG_FDR_up	Y	Liver Cirrhosis_ Biliary_vs_Lupus Erythematosus_ Systemic_up	Construction of a modular analysis framework for blood Genomics Studies	Homo sapiens	PBMC	Blood	Liver Cirrhosis_ Biliary vs Lupus Erythematosus_ Systemic	Jessica Liu	DiseaseState	Y	N/A	N/A	DEG	Summary We designed a strategy for microarray analysis that is based on the identification of transcriptional modules formed by genes coordinately expressed in multiple disease data sets. Mapping changes in gene expression at the module level generated disease-specific transcriptional fingerprints that provide a stable framework for the visualization and functional interpretation of microarray da…
Overall design The first step of the module-construction process analyzes expression patterns of transcripts across samples for individual diseases: sets of coordinately expressed transcripts were identified with an unsupervised clustering algorithm; in this case, the GeneSpring Version 7.1 (Agilent) implementation of the K-Means algorithm (k = 30). All transcripts detected in at least one sample…
We implemented the module-construction strategy described above, using as input a total of 239 peripheral-blood mononuclear cell (PBMC) samples obtained from individuals with one of the following conditions: systemic juvenile idiopathic arthritis (n = 47), systemic lupus erythematosus (n = 40), type I diabetes (n = 20), metastatic melanoma (n = 39), acute infections (Escherichia coli [n = 22], St…
The stringency of this algorithm was tested statistically by implementation of the same module-construction procedure after randomization of the original data set. This process was repeated 200 times, without a single module identified. Therefore, the analysis of gene-cluster membership across multiple diseases provided a stringent means to identify PBMC transcriptional modules."
GSE11908	GSE11908_26_DEG_FDR_down	Y	Liver Cirrhosis_ Biliary_vs_Lupus Erythematosus_ Systemic_down	Construction of a modular analysis framework for blood Genomics Studies	Homo sapiens	PBMC	Blood	Liver Cirrhosis_ Biliary vs Lupus Erythematosus_ Systemic	Jessica Liu	DiseaseState	Y	N/A	N/A	DEG	Summary We designed a strategy for microarray analysis that is based on the identification of transcriptional modules formed by genes coordinately expressed in multiple disease data sets. Mapping changes in gene expression at the module level generated disease-specific transcriptional fingerprints that provide a stable framework for the visualization and functional interpretation of microarray da…
Overall design The first step of the module-construction process analyzes expression patterns of transcripts across samples for individual diseases: sets of coordinately expressed transcripts were identified with an unsupervised clustering algorithm; in this case, the GeneSpring Version 7.1 (Agilent) implementation of the K-Means algorithm (k = 30). All transcripts detected in at least one sample…
We implemented the module-construction strategy described above, using as input a total of 239 peripheral-blood mononuclear cell (PBMC) samples obtained from individuals with one of the following conditions: systemic juvenile idiopathic arthritis (n = 47), systemic lupus erythematosus (n = 40), type I diabetes (n = 20), metastatic melanoma (n = 39), acute infections (Escherichia coli [n = 22], St…
The stringency of this algorithm was tested statistically by implementation of the same module-construction procedure after randomization of the original data set. This process was repeated 200 times, without a single module identified. Therefore, the analysis of gene-cluster membership across multiple diseases provided a stringent means to identify PBMC transcriptional modules."
GSE11908	GSE11908_27_DEG_FDR_up	N	Liver Failure_ Acute_vs_Lupus Erythematosus_ Systemic_up	Construction of a modular analysis framework for blood Genomics Studies	Homo sapiens	PBMC	Blood	Liver Failure_ Acute vs Lupus Erythematosus_ Systemic	Jessica Liu	DiseaseState	Y	N/A	N/A	DEG	Summary We designed a strategy for microarray analysis that is based on the identification of transcriptional modules formed by genes coordinately expressed in multiple disease data sets. Mapping changes in gene expression at the module level generated disease-specific transcriptional fingerprints that provide a stable framework for the visualization and functional interpretation of microarray da…
Overall design The first step of the module-construction process analyzes expression patterns of transcripts across samples for individual diseases: sets of coordinately expressed transcripts were identified with an unsupervised clustering algorithm; in this case, the GeneSpring Version 7.1 (Agilent) implementation of the K-Means algorithm (k = 30). All transcripts detected in at least one sample…
We implemented the module-construction strategy described above, using as input a total of 239 peripheral-blood mononuclear cell (PBMC) samples obtained from individuals with one of the following conditions: systemic juvenile idiopathic arthritis (n = 47), systemic lupus erythematosus (n = 40), type I diabetes (n = 20), metastatic melanoma (n = 39), acute infections (Escherichia coli [n = 22], St…
The stringency of this algorithm was tested statistically by implementation of the same module-construction procedure after randomization of the original data set. This process was repeated 200 times, without a single module identified. Therefore, the analysis of gene-cluster membership across multiple diseases provided a stringent means to identify PBMC transcriptional modules."
GSE11908	GSE11908_27_DEG_FDR_down	Y	Liver Failure_ Acute_vs_Lupus Erythematosus_ Systemic_down	Construction of a modular analysis framework for blood Genomics Studies	Homo sapiens	PBMC	Blood	Liver Failure_ Acute vs Lupus Erythematosus_ Systemic	Jessica Liu	DiseaseState	Y	N/A	N/A	DEG	Summary We designed a strategy for microarray analysis that is based on the identification of transcriptional modules formed by genes coordinately expressed in multiple disease data sets. Mapping changes in gene expression at the module level generated disease-specific transcriptional fingerprints that provide a stable framework for the visualization and functional interpretation of microarray da…
Overall design The first step of the module-construction process analyzes expression patterns of transcripts across samples for individual diseases: sets of coordinately expressed transcripts were identified with an unsupervised clustering algorithm; in this case, the GeneSpring Version 7.1 (Agilent) implementation of the K-Means algorithm (k = 30). All transcripts detected in at least one sample…
We implemented the module-construction strategy described above, using as input a total of 239 peripheral-blood mononuclear cell (PBMC) samples obtained from individuals with one of the following conditions: systemic juvenile idiopathic arthritis (n = 47), systemic lupus erythematosus (n = 40), type I diabetes (n = 20), metastatic melanoma (n = 39), acute infections (Escherichia coli [n = 22], St…
The stringency of this algorithm was tested statistically by implementation of the same module-construction procedure after randomization of the original data set. This process was repeated 200 times, without a single module identified. Therefore, the analysis of gene-cluster membership across multiple diseases provided a stringent means to identify PBMC transcriptional modules."
GSE11908	GSE11908_28_DEG_rawP_up	Y	Mx_vs_Lupus Erythematosus_ Systemic_up	Construction of a modular analysis framework for blood Genomics Studies	Homo sapiens	PBMC	Blood	Mx vs Lupus Erythematosus_ Systemic	Jessica Liu	DiseaseState	Y	N/A	N/A	DEG	Summary We designed a strategy for microarray analysis that is based on the identification of transcriptional modules formed by genes coordinately expressed in multiple disease data sets. Mapping changes in gene expression at the module level generated disease-specific transcriptional fingerprints that provide a stable framework for the visualization and functional interpretation of microarray da…
Overall design The first step of the module-construction process analyzes expression patterns of transcripts across samples for individual diseases: sets of coordinately expressed transcripts were identified with an unsupervised clustering algorithm; in this case, the GeneSpring Version 7.1 (Agilent) implementation of the K-Means algorithm (k = 30). All transcripts detected in at least one sample…
We implemented the module-construction strategy described above, using as input a total of 239 peripheral-blood mononuclear cell (PBMC) samples obtained from individuals with one of the following conditions: systemic juvenile idiopathic arthritis (n = 47), systemic lupus erythematosus (n = 40), type I diabetes (n = 20), metastatic melanoma (n = 39), acute infections (Escherichia coli [n = 22], St…
The stringency of this algorithm was tested statistically by implementation of the same module-construction procedure after randomization of the original data set. This process was repeated 200 times, without a single module identified. Therefore, the analysis of gene-cluster membership across multiple diseases provided a stringent means to identify PBMC transcriptional modules."
GSE11908	GSE11908_28_DEG_rawP_down	Y	Mx_vs_Lupus Erythematosus_ Systemic_down	Construction of a modular analysis framework for blood Genomics Studies	Homo sapiens	PBMC	Blood	Mx vs Lupus Erythematosus_ Systemic	Jessica Liu	DiseaseState	Y	N/A	N/A	DEG	Summary We designed a strategy for microarray analysis that is based on the identification of transcriptional modules formed by genes coordinately expressed in multiple disease data sets. Mapping changes in gene expression at the module level generated disease-specific transcriptional fingerprints that provide a stable framework for the visualization and functional interpretation of microarray da…
Overall design The first step of the module-construction process analyzes expression patterns of transcripts across samples for individual diseases: sets of coordinately expressed transcripts were identified with an unsupervised clustering algorithm; in this case, the GeneSpring Version 7.1 (Agilent) implementation of the K-Means algorithm (k = 30). All transcripts detected in at least one sample…
We implemented the module-construction strategy described above, using as input a total of 239 peripheral-blood mononuclear cell (PBMC) samples obtained from individuals with one of the following conditions: systemic juvenile idiopathic arthritis (n = 47), systemic lupus erythematosus (n = 40), type I diabetes (n = 20), metastatic melanoma (n = 39), acute infections (Escherichia coli [n = 22], St…
The stringency of this algorithm was tested statistically by implementation of the same module-construction procedure after randomization of the original data set. This process was repeated 200 times, without a single module identified. Therefore, the analysis of gene-cluster membership across multiple diseases provided a stringent means to identify PBMC transcriptional modules."
GSE11908	GSE11908_29_DEG_rawP_up	Y	Cyrptogenic_vs_Lupus Erythematosus_ Systemic_up	Construction of a modular analysis framework for blood Genomics Studies	Homo sapiens	PBMC	Blood	Cyrptogenic vs Lupus Erythematosus_ Systemic	Jessica Liu	DiseaseState	Y	N/A	N/A	DEG	Summary We designed a strategy for microarray analysis that is based on the identification of transcriptional modules formed by genes coordinately expressed in multiple disease data sets. Mapping changes in gene expression at the module level generated disease-specific transcriptional fingerprints that provide a stable framework for the visualization and functional interpretation of microarray da…
Overall design The first step of the module-construction process analyzes expression patterns of transcripts across samples for individual diseases: sets of coordinately expressed transcripts were identified with an unsupervised clustering algorithm; in this case, the GeneSpring Version 7.1 (Agilent) implementation of the K-Means algorithm (k = 30). All transcripts detected in at least one sample…
We implemented the module-construction strategy described above, using as input a total of 239 peripheral-blood mononuclear cell (PBMC) samples obtained from individuals with one of the following conditions: systemic juvenile idiopathic arthritis (n = 47), systemic lupus erythematosus (n = 40), type I diabetes (n = 20), metastatic melanoma (n = 39), acute infections (Escherichia coli [n = 22], St…
The stringency of this algorithm was tested statistically by implementation of the same module-construction procedure after randomization of the original data set. This process was repeated 200 times, without a single module identified. Therefore, the analysis of gene-cluster membership across multiple diseases provided a stringent means to identify PBMC transcriptional modules."
GSE11908	GSE11908_29_DEG_rawP_down	Y	Cyrptogenic_vs_Lupus Erythematosus_ Systemic_down	Construction of a modular analysis framework for blood Genomics Studies	Homo sapiens	PBMC	Blood	Cyrptogenic vs Lupus Erythematosus_ Systemic	Jessica Liu	DiseaseState	Y	N/A	N/A	DEG	Summary We designed a strategy for microarray analysis that is based on the identification of transcriptional modules formed by genes coordinately expressed in multiple disease data sets. Mapping changes in gene expression at the module level generated disease-specific transcriptional fingerprints that provide a stable framework for the visualization and functional interpretation of microarray da…
Overall design The first step of the module-construction process analyzes expression patterns of transcripts across samples for individual diseases: sets of coordinately expressed transcripts were identified with an unsupervised clustering algorithm; in this case, the GeneSpring Version 7.1 (Agilent) implementation of the K-Means algorithm (k = 30). All transcripts detected in at least one sample…
We implemented the module-construction strategy described above, using as input a total of 239 peripheral-blood mononuclear cell (PBMC) samples obtained from individuals with one of the following conditions: systemic juvenile idiopathic arthritis (n = 47), systemic lupus erythematosus (n = 40), type I diabetes (n = 20), metastatic melanoma (n = 39), acute infections (Escherichia coli [n = 22], St…
The stringency of this algorithm was tested statistically by implementation of the same module-construction procedure after randomization of the original data set. This process was repeated 200 times, without a single module identified. Therefore, the analysis of gene-cluster membership across multiple diseases provided a stringent means to identify PBMC transcriptional modules."
GSE11908	GSE11908_30_DEG_FDR_up	N	Nonalcoholic Steatohepatitis_vs_Lupus Erythematosus_ Systemic_up	Construction of a modular analysis framework for blood Genomics Studies	Homo sapiens	PBMC	Blood	Nonalcoholic Steatohepatitis vs Lupus Erythematosus_ Systemic	Jessica Liu	DiseaseState	Y	N/A	N/A	DEG	Summary We designed a strategy for microarray analysis that is based on the identification of transcriptional modules formed by genes coordinately expressed in multiple disease data sets. Mapping changes in gene expression at the module level generated disease-specific transcriptional fingerprints that provide a stable framework for the visualization and functional interpretation of microarray da…
Overall design The first step of the module-construction process analyzes expression patterns of transcripts across samples for individual diseases: sets of coordinately expressed transcripts were identified with an unsupervised clustering algorithm; in this case, the GeneSpring Version 7.1 (Agilent) implementation of the K-Means algorithm (k = 30). All transcripts detected in at least one sample…
We implemented the module-construction strategy described above, using as input a total of 239 peripheral-blood mononuclear cell (PBMC) samples obtained from individuals with one of the following conditions: systemic juvenile idiopathic arthritis (n = 47), systemic lupus erythematosus (n = 40), type I diabetes (n = 20), metastatic melanoma (n = 39), acute infections (Escherichia coli [n = 22], St…
The stringency of this algorithm was tested statistically by implementation of the same module-construction procedure after randomization of the original data set. This process was repeated 200 times, without a single module identified. Therefore, the analysis of gene-cluster membership across multiple diseases provided a stringent means to identify PBMC transcriptional modules."
GSE11908	GSE11908_30_DEG_FDR_down	Y	Nonalcoholic Steatohepatitis_vs_Lupus Erythematosus_ Systemic_down	Construction of a modular analysis framework for blood Genomics Studies	Homo sapiens	PBMC	Blood	Nonalcoholic Steatohepatitis vs Lupus Erythematosus_ Systemic	Jessica Liu	DiseaseState	Y	N/A	N/A	DEG	Summary We designed a strategy for microarray analysis that is based on the identification of transcriptional modules formed by genes coordinately expressed in multiple disease data sets. Mapping changes in gene expression at the module level generated disease-specific transcriptional fingerprints that provide a stable framework for the visualization and functional interpretation of microarray da…
Overall design The first step of the module-construction process analyzes expression patterns of transcripts across samples for individual diseases: sets of coordinately expressed transcripts were identified with an unsupervised clustering algorithm; in this case, the GeneSpring Version 7.1 (Agilent) implementation of the K-Means algorithm (k = 30). All transcripts detected in at least one sample…
We implemented the module-construction strategy described above, using as input a total of 239 peripheral-blood mononuclear cell (PBMC) samples obtained from individuals with one of the following conditions: systemic juvenile idiopathic arthritis (n = 47), systemic lupus erythematosus (n = 40), type I diabetes (n = 20), metastatic melanoma (n = 39), acute infections (Escherichia coli [n = 22], St…
The stringency of this algorithm was tested statistically by implementation of the same module-construction procedure after randomization of the original data set. This process was repeated 200 times, without a single module identified. Therefore, the analysis of gene-cluster membership across multiple diseases provided a stringent means to identify PBMC transcriptional modules."
GSE11908	GSE11908_31_DEG_rawP_up	Y	Primary Sclerosing Cholangitis_vs_Lupus Erythematosus_ Systemic_up	Construction of a modular analysis framework for blood Genomics Studies	Homo sapiens	PBMC	Blood	Primary Sclerosing Cholangitis vs Lupus Erythematosus_ Systemic	Jessica Liu	DiseaseState	Y	N/A	N/A	DEG	Summary We designed a strategy for microarray analysis that is based on the identification of transcriptional modules formed by genes coordinately expressed in multiple disease data sets. Mapping changes in gene expression at the module level generated disease-specific transcriptional fingerprints that provide a stable framework for the visualization and functional interpretation of microarray da…
Overall design The first step of the module-construction process analyzes expression patterns of transcripts across samples for individual diseases: sets of coordinately expressed transcripts were identified with an unsupervised clustering algorithm; in this case, the GeneSpring Version 7.1 (Agilent) implementation of the K-Means algorithm (k = 30). All transcripts detected in at least one sample…
We implemented the module-construction strategy described above, using as input a total of 239 peripheral-blood mononuclear cell (PBMC) samples obtained from individuals with one of the following conditions: systemic juvenile idiopathic arthritis (n = 47), systemic lupus erythematosus (n = 40), type I diabetes (n = 20), metastatic melanoma (n = 39), acute infections (Escherichia coli [n = 22], St…
The stringency of this algorithm was tested statistically by implementation of the same module-construction procedure after randomization of the original data set. This process was repeated 200 times, without a single module identified. Therefore, the analysis of gene-cluster membership across multiple diseases provided a stringent means to identify PBMC transcriptional modules."
GSE11908	GSE11908_31_DEG_rawP_down	Y	Primary Sclerosing Cholangitis_vs_Lupus Erythematosus_ Systemic_down	Construction of a modular analysis framework for blood Genomics Studies	Homo sapiens	PBMC	Blood	Primary Sclerosing Cholangitis vs Lupus Erythematosus_ Systemic	Jessica Liu	DiseaseState	Y	N/A	N/A	DEG	Summary We designed a strategy for microarray analysis that is based on the identification of transcriptional modules formed by genes coordinately expressed in multiple disease data sets. Mapping changes in gene expression at the module level generated disease-specific transcriptional fingerprints that provide a stable framework for the visualization and functional interpretation of microarray da…
Overall design The first step of the module-construction process analyzes expression patterns of transcripts across samples for individual diseases: sets of coordinately expressed transcripts were identified with an unsupervised clustering algorithm; in this case, the GeneSpring Version 7.1 (Agilent) implementation of the K-Means algorithm (k = 30). All transcripts detected in at least one sample…
We implemented the module-construction strategy described above, using as input a total of 239 peripheral-blood mononuclear cell (PBMC) samples obtained from individuals with one of the following conditions: systemic juvenile idiopathic arthritis (n = 47), systemic lupus erythematosus (n = 40), type I diabetes (n = 20), metastatic melanoma (n = 39), acute infections (Escherichia coli [n = 22], St…
The stringency of this algorithm was tested statistically by implementation of the same module-construction procedure after randomization of the original data set. This process was repeated 200 times, without a single module identified. Therefore, the analysis of gene-cluster membership across multiple diseases provided a stringent means to identify PBMC transcriptional modules."
GSE11908	GSE11908_32_DEG_rawP_up	Y	Laennec_s Cirrhosis and Postnecrotic Cirrhosis Type C_vs_Lupus Erythematosus_ Systemic_up	Construction of a modular analysis framework for blood Genomics Studies	Homo sapiens	PBMC	Blood	Laennec_s Cirrhosis and Postnecrotic Cirrhosis Type C vs Lupus Erythematosus_ Systemic	Jessica Liu	DiseaseState	Y	N/A	N/A	DEG	Summary We designed a strategy for microarray analysis that is based on the identification of transcriptional modules formed by genes coordinately expressed in multiple disease data sets. Mapping changes in gene expression at the module level generated disease-specific transcriptional fingerprints that provide a stable framework for the visualization and functional interpretation of microarray da…
Overall design The first step of the module-construction process analyzes expression patterns of transcripts across samples for individual diseases: sets of coordinately expressed transcripts were identified with an unsupervised clustering algorithm; in this case, the GeneSpring Version 7.1 (Agilent) implementation of the K-Means algorithm (k = 30). All transcripts detected in at least one sample…
We implemented the module-construction strategy described above, using as input a total of 239 peripheral-blood mononuclear cell (PBMC) samples obtained from individuals with one of the following conditions: systemic juvenile idiopathic arthritis (n = 47), systemic lupus erythematosus (n = 40), type I diabetes (n = 20), metastatic melanoma (n = 39), acute infections (Escherichia coli [n = 22], St…
The stringency of this algorithm was tested statistically by implementation of the same module-construction procedure after randomization of the original data set. This process was repeated 200 times, without a single module identified. Therefore, the analysis of gene-cluster membership across multiple diseases provided a stringent means to identify PBMC transcriptional modules."
GSE11908	GSE11908_32_DEG_rawP_down	Y	Laennec_s Cirrhosis and Postnecrotic Cirrhosis Type C_vs_Lupus Erythematosus_ Systemic_down	Construction of a modular analysis framework for blood Genomics Studies	Homo sapiens	PBMC	Blood	Laennec_s Cirrhosis and Postnecrotic Cirrhosis Type C vs Lupus Erythematosus_ Systemic	Jessica Liu	DiseaseState	Y	N/A	N/A	DEG	Summary We designed a strategy for microarray analysis that is based on the identification of transcriptional modules formed by genes coordinately expressed in multiple disease data sets. Mapping changes in gene expression at the module level generated disease-specific transcriptional fingerprints that provide a stable framework for the visualization and functional interpretation of microarray da…
Overall design The first step of the module-construction process analyzes expression patterns of transcripts across samples for individual diseases: sets of coordinately expressed transcripts were identified with an unsupervised clustering algorithm; in this case, the GeneSpring Version 7.1 (Agilent) implementation of the K-Means algorithm (k = 30). All transcripts detected in at least one sample…
We implemented the module-construction strategy described above, using as input a total of 239 peripheral-blood mononuclear cell (PBMC) samples obtained from individuals with one of the following conditions: systemic juvenile idiopathic arthritis (n = 47), systemic lupus erythematosus (n = 40), type I diabetes (n = 20), metastatic melanoma (n = 39), acute infections (Escherichia coli [n = 22], St…
The stringency of this algorithm was tested statistically by implementation of the same module-construction procedure after randomization of the original data set. This process was repeated 200 times, without a single module identified. Therefore, the analysis of gene-cluster membership across multiple diseases provided a stringent means to identify PBMC transcriptional modules."
GSE11908	GSE11908_33_DEG_FDR_up	Y	Hepatitis_ Autoimmune_vs_Lupus Erythematosus_ Systemic_up	Construction of a modular analysis framework for blood Genomics Studies	Homo sapiens	PBMC	Blood	Hepatitis_ Autoimmune vs Lupus Erythematosus_ Systemic	Jessica Liu	DiseaseState	Y	N/A	N/A	DEG	Summary We designed a strategy for microarray analysis that is based on the identification of transcriptional modules formed by genes coordinately expressed in multiple disease data sets. Mapping changes in gene expression at the module level generated disease-specific transcriptional fingerprints that provide a stable framework for the visualization and functional interpretation of microarray da…
Overall design The first step of the module-construction process analyzes expression patterns of transcripts across samples for individual diseases: sets of coordinately expressed transcripts were identified with an unsupervised clustering algorithm; in this case, the GeneSpring Version 7.1 (Agilent) implementation of the K-Means algorithm (k = 30). All transcripts detected in at least one sample…
We implemented the module-construction strategy described above, using as input a total of 239 peripheral-blood mononuclear cell (PBMC) samples obtained from individuals with one of the following conditions: systemic juvenile idiopathic arthritis (n = 47), systemic lupus erythematosus (n = 40), type I diabetes (n = 20), metastatic melanoma (n = 39), acute infections (Escherichia coli [n = 22], St…
The stringency of this algorithm was tested statistically by implementation of the same module-construction procedure after randomization of the original data set. This process was repeated 200 times, without a single module identified. Therefore, the analysis of gene-cluster membership across multiple diseases provided a stringent means to identify PBMC transcriptional modules."
GSE11908	GSE11908_33_DEG_FDR_down	Y	Hepatitis_ Autoimmune_vs_Lupus Erythematosus_ Systemic_down	Construction of a modular analysis framework for blood Genomics Studies	Homo sapiens	PBMC	Blood	Hepatitis_ Autoimmune vs Lupus Erythematosus_ Systemic	Jessica Liu	DiseaseState	Y	N/A	N/A	DEG	Summary We designed a strategy for microarray analysis that is based on the identification of transcriptional modules formed by genes coordinately expressed in multiple disease data sets. Mapping changes in gene expression at the module level generated disease-specific transcriptional fingerprints that provide a stable framework for the visualization and functional interpretation of microarray da…
Overall design The first step of the module-construction process analyzes expression patterns of transcripts across samples for individual diseases: sets of coordinately expressed transcripts were identified with an unsupervised clustering algorithm; in this case, the GeneSpring Version 7.1 (Agilent) implementation of the K-Means algorithm (k = 30). All transcripts detected in at least one sample…
We implemented the module-construction strategy described above, using as input a total of 239 peripheral-blood mononuclear cell (PBMC) samples obtained from individuals with one of the following conditions: systemic juvenile idiopathic arthritis (n = 47), systemic lupus erythematosus (n = 40), type I diabetes (n = 20), metastatic melanoma (n = 39), acute infections (Escherichia coli [n = 22], St…
The stringency of this algorithm was tested statistically by implementation of the same module-construction procedure after randomization of the original data set. This process was repeated 200 times, without a single module identified. Therefore, the analysis of gene-cluster membership across multiple diseases provided a stringent means to identify PBMC transcriptional modules."
GSE11908	GSE11908_34_DEG_rawP_up	Y	PSC-UC_vs_Lupus Erythematosus_ Systemic_up	Construction of a modular analysis framework for blood Genomics Studies	Homo sapiens	PBMC	Blood	PSC-UC vs Lupus Erythematosus_ Systemic	Jessica Liu	DiseaseState	Y	N/A	N/A	DEG	Summary We designed a strategy for microarray analysis that is based on the identification of transcriptional modules formed by genes coordinately expressed in multiple disease data sets. Mapping changes in gene expression at the module level generated disease-specific transcriptional fingerprints that provide a stable framework for the visualization and functional interpretation of microarray da…
Overall design The first step of the module-construction process analyzes expression patterns of transcripts across samples for individual diseases: sets of coordinately expressed transcripts were identified with an unsupervised clustering algorithm; in this case, the GeneSpring Version 7.1 (Agilent) implementation of the K-Means algorithm (k = 30). All transcripts detected in at least one sample…
We implemented the module-construction strategy described above, using as input a total of 239 peripheral-blood mononuclear cell (PBMC) samples obtained from individuals with one of the following conditions: systemic juvenile idiopathic arthritis (n = 47), systemic lupus erythematosus (n = 40), type I diabetes (n = 20), metastatic melanoma (n = 39), acute infections (Escherichia coli [n = 22], St…
The stringency of this algorithm was tested statistically by implementation of the same module-construction procedure after randomization of the original data set. This process was repeated 200 times, without a single module identified. Therefore, the analysis of gene-cluster membership across multiple diseases provided a stringent means to identify PBMC transcriptional modules."
GSE11908	GSE11908_34_DEG_rawP_down	Y	PSC-UC_vs_Lupus Erythematosus_ Systemic_down	Construction of a modular analysis framework for blood Genomics Studies	Homo sapiens	PBMC	Blood	PSC-UC vs Lupus Erythematosus_ Systemic	Jessica Liu	DiseaseState	Y	N/A	N/A	DEG	Summary We designed a strategy for microarray analysis that is based on the identification of transcriptional modules formed by genes coordinately expressed in multiple disease data sets. Mapping changes in gene expression at the module level generated disease-specific transcriptional fingerprints that provide a stable framework for the visualization and functional interpretation of microarray da…
Overall design The first step of the module-construction process analyzes expression patterns of transcripts across samples for individual diseases: sets of coordinately expressed transcripts were identified with an unsupervised clustering algorithm; in this case, the GeneSpring Version 7.1 (Agilent) implementation of the K-Means algorithm (k = 30). All transcripts detected in at least one sample…
We implemented the module-construction strategy described above, using as input a total of 239 peripheral-blood mononuclear cell (PBMC) samples obtained from individuals with one of the following conditions: systemic juvenile idiopathic arthritis (n = 47), systemic lupus erythematosus (n = 40), type I diabetes (n = 20), metastatic melanoma (n = 39), acute infections (Escherichia coli [n = 22], St…
The stringency of this algorithm was tested statistically by implementation of the same module-construction procedure after randomization of the original data set. This process was repeated 200 times, without a single module identified. Therefore, the analysis of gene-cluster membership across multiple diseases provided a stringent means to identify PBMC transcriptional modules."
GSE11908	GSE11908_35_DEG_FDR_up	Y	Abscess_vs_Lupus Erythematosus_ Systemic_up	Construction of a modular analysis framework for blood Genomics Studies	Homo sapiens	PBMC	Blood	Abscess vs Lupus Erythematosus_ Systemic	Jessica Liu	DiseaseState	Y	N/A	N/A	DEG	Summary We designed a strategy for microarray analysis that is based on the identification of transcriptional modules formed by genes coordinately expressed in multiple disease data sets. Mapping changes in gene expression at the module level generated disease-specific transcriptional fingerprints that provide a stable framework for the visualization and functional interpretation of microarray da…
Overall design The first step of the module-construction process analyzes expression patterns of transcripts across samples for individual diseases: sets of coordinately expressed transcripts were identified with an unsupervised clustering algorithm; in this case, the GeneSpring Version 7.1 (Agilent) implementation of the K-Means algorithm (k = 30). All transcripts detected in at least one sample…
We implemented the module-construction strategy described above, using as input a total of 239 peripheral-blood mononuclear cell (PBMC) samples obtained from individuals with one of the following conditions: systemic juvenile idiopathic arthritis (n = 47), systemic lupus erythematosus (n = 40), type I diabetes (n = 20), metastatic melanoma (n = 39), acute infections (Escherichia coli [n = 22], St…
The stringency of this algorithm was tested statistically by implementation of the same module-construction procedure after randomization of the original data set. This process was repeated 200 times, without a single module identified. Therefore, the analysis of gene-cluster membership across multiple diseases provided a stringent means to identify PBMC transcriptional modules."
GSE11908	GSE11908_35_DEG_FDR_down	Y	Abscess_vs_Lupus Erythematosus_ Systemic_down	Construction of a modular analysis framework for blood Genomics Studies	Homo sapiens	PBMC	Blood	Abscess vs Lupus Erythematosus_ Systemic	Jessica Liu	DiseaseState	Y	N/A	N/A	DEG	Summary We designed a strategy for microarray analysis that is based on the identification of transcriptional modules formed by genes coordinately expressed in multiple disease data sets. Mapping changes in gene expression at the module level generated disease-specific transcriptional fingerprints that provide a stable framework for the visualization and functional interpretation of microarray da…
Overall design The first step of the module-construction process analyzes expression patterns of transcripts across samples for individual diseases: sets of coordinately expressed transcripts were identified with an unsupervised clustering algorithm; in this case, the GeneSpring Version 7.1 (Agilent) implementation of the K-Means algorithm (k = 30). All transcripts detected in at least one sample…
We implemented the module-construction strategy described above, using as input a total of 239 peripheral-blood mononuclear cell (PBMC) samples obtained from individuals with one of the following conditions: systemic juvenile idiopathic arthritis (n = 47), systemic lupus erythematosus (n = 40), type I diabetes (n = 20), metastatic melanoma (n = 39), acute infections (Escherichia coli [n = 22], St…
The stringency of this algorithm was tested statistically by implementation of the same module-construction procedure after randomization of the original data set. This process was repeated 200 times, without a single module identified. Therefore, the analysis of gene-cluster membership across multiple diseases provided a stringent means to identify PBMC transcriptional modules."
GSE11908	GSE11908_36_DEG_FDR_up	Y	Bacteremia_vs_Lupus Erythematosus_ Systemic_up	Construction of a modular analysis framework for blood Genomics Studies	Homo sapiens	PBMC	Blood	Bacteremia vs Lupus Erythematosus_ Systemic	Jessica Liu	DiseaseState	Y	N/A	N/A	DEG	Summary We designed a strategy for microarray analysis that is based on the identification of transcriptional modules formed by genes coordinately expressed in multiple disease data sets. Mapping changes in gene expression at the module level generated disease-specific transcriptional fingerprints that provide a stable framework for the visualization and functional interpretation of microarray da…
Overall design The first step of the module-construction process analyzes expression patterns of transcripts across samples for individual diseases: sets of coordinately expressed transcripts were identified with an unsupervised clustering algorithm; in this case, the GeneSpring Version 7.1 (Agilent) implementation of the K-Means algorithm (k = 30). All transcripts detected in at least one sample…
We implemented the module-construction strategy described above, using as input a total of 239 peripheral-blood mononuclear cell (PBMC) samples obtained from individuals with one of the following conditions: systemic juvenile idiopathic arthritis (n = 47), systemic lupus erythematosus (n = 40), type I diabetes (n = 20), metastatic melanoma (n = 39), acute infections (Escherichia coli [n = 22], St…
The stringency of this algorithm was tested statistically by implementation of the same module-construction procedure after randomization of the original data set. This process was repeated 200 times, without a single module identified. Therefore, the analysis of gene-cluster membership across multiple diseases provided a stringent means to identify PBMC transcriptional modules."
GSE11908	GSE11908_36_DEG_FDR_down	Y	Bacteremia_vs_Lupus Erythematosus_ Systemic_down	Construction of a modular analysis framework for blood Genomics Studies	Homo sapiens	PBMC	Blood	Bacteremia vs Lupus Erythematosus_ Systemic	Jessica Liu	DiseaseState	Y	N/A	N/A	DEG	Summary We designed a strategy for microarray analysis that is based on the identification of transcriptional modules formed by genes coordinately expressed in multiple disease data sets. Mapping changes in gene expression at the module level generated disease-specific transcriptional fingerprints that provide a stable framework for the visualization and functional interpretation of microarray da…
Overall design The first step of the module-construction process analyzes expression patterns of transcripts across samples for individual diseases: sets of coordinately expressed transcripts were identified with an unsupervised clustering algorithm; in this case, the GeneSpring Version 7.1 (Agilent) implementation of the K-Means algorithm (k = 30). All transcripts detected in at least one sample…
We implemented the module-construction strategy described above, using as input a total of 239 peripheral-blood mononuclear cell (PBMC) samples obtained from individuals with one of the following conditions: systemic juvenile idiopathic arthritis (n = 47), systemic lupus erythematosus (n = 40), type I diabetes (n = 20), metastatic melanoma (n = 39), acute infections (Escherichia coli [n = 22], St…
The stringency of this algorithm was tested statistically by implementation of the same module-construction procedure after randomization of the original data set. This process was repeated 200 times, without a single module identified. Therefore, the analysis of gene-cluster membership across multiple diseases provided a stringent means to identify PBMC transcriptional modules."
GSE11908	GSE11908_37_DEG_FDR_up	Y	Cryptogenic_vs_Lupus Erythematosus_ Systemic_up	Construction of a modular analysis framework for blood Genomics Studies	Homo sapiens	PBMC	Blood	Cryptogenic vs Lupus Erythematosus_ Systemic	Jessica Liu	DiseaseState	Y	N/A	N/A	DEG	Summary We designed a strategy for microarray analysis that is based on the identification of transcriptional modules formed by genes coordinately expressed in multiple disease data sets. Mapping changes in gene expression at the module level generated disease-specific transcriptional fingerprints that provide a stable framework for the visualization and functional interpretation of microarray da…
Overall design The first step of the module-construction process analyzes expression patterns of transcripts across samples for individual diseases: sets of coordinately expressed transcripts were identified with an unsupervised clustering algorithm; in this case, the GeneSpring Version 7.1 (Agilent) implementation of the K-Means algorithm (k = 30). All transcripts detected in at least one sample…
We implemented the module-construction strategy described above, using as input a total of 239 peripheral-blood mononuclear cell (PBMC) samples obtained from individuals with one of the following conditions: systemic juvenile idiopathic arthritis (n = 47), systemic lupus erythematosus (n = 40), type I diabetes (n = 20), metastatic melanoma (n = 39), acute infections (Escherichia coli [n = 22], St…
The stringency of this algorithm was tested statistically by implementation of the same module-construction procedure after randomization of the original data set. This process was repeated 200 times, without a single module identified. Therefore, the analysis of gene-cluster membership across multiple diseases provided a stringent means to identify PBMC transcriptional modules."
GSE11908	GSE11908_37_DEG_FDR_down	Y	Cryptogenic_vs_Lupus Erythematosus_ Systemic_down	Construction of a modular analysis framework for blood Genomics Studies	Homo sapiens	PBMC	Blood	Cryptogenic vs Lupus Erythematosus_ Systemic	Jessica Liu	DiseaseState	Y	N/A	N/A	DEG	Summary We designed a strategy for microarray analysis that is based on the identification of transcriptional modules formed by genes coordinately expressed in multiple disease data sets. Mapping changes in gene expression at the module level generated disease-specific transcriptional fingerprints that provide a stable framework for the visualization and functional interpretation of microarray da…
Overall design The first step of the module-construction process analyzes expression patterns of transcripts across samples for individual diseases: sets of coordinately expressed transcripts were identified with an unsupervised clustering algorithm; in this case, the GeneSpring Version 7.1 (Agilent) implementation of the K-Means algorithm (k = 30). All transcripts detected in at least one sample…
We implemented the module-construction strategy described above, using as input a total of 239 peripheral-blood mononuclear cell (PBMC) samples obtained from individuals with one of the following conditions: systemic juvenile idiopathic arthritis (n = 47), systemic lupus erythematosus (n = 40), type I diabetes (n = 20), metastatic melanoma (n = 39), acute infections (Escherichia coli [n = 22], St…
The stringency of this algorithm was tested statistically by implementation of the same module-construction procedure after randomization of the original data set. This process was repeated 200 times, without a single module identified. Therefore, the analysis of gene-cluster membership across multiple diseases provided a stringent means to identify PBMC transcriptional modules."
GSE11908	GSE11908_38_DEG_rawP_up	Y	Hepatitis B_vs_Lupus Erythematosus_ Systemic_up	Construction of a modular analysis framework for blood Genomics Studies	Homo sapiens	PBMC	Blood	Hepatitis B vs Lupus Erythematosus_ Systemic	Jessica Liu	DiseaseState	Y	N/A	N/A	DEG	Summary We designed a strategy for microarray analysis that is based on the identification of transcriptional modules formed by genes coordinately expressed in multiple disease data sets. Mapping changes in gene expression at the module level generated disease-specific transcriptional fingerprints that provide a stable framework for the visualization and functional interpretation of microarray da…
Overall design The first step of the module-construction process analyzes expression patterns of transcripts across samples for individual diseases: sets of coordinately expressed transcripts were identified with an unsupervised clustering algorithm; in this case, the GeneSpring Version 7.1 (Agilent) implementation of the K-Means algorithm (k = 30). All transcripts detected in at least one sample…
We implemented the module-construction strategy described above, using as input a total of 239 peripheral-blood mononuclear cell (PBMC) samples obtained from individuals with one of the following conditions: systemic juvenile idiopathic arthritis (n = 47), systemic lupus erythematosus (n = 40), type I diabetes (n = 20), metastatic melanoma (n = 39), acute infections (Escherichia coli [n = 22], St…
The stringency of this algorithm was tested statistically by implementation of the same module-construction procedure after randomization of the original data set. This process was repeated 200 times, without a single module identified. Therefore, the analysis of gene-cluster membership across multiple diseases provided a stringent means to identify PBMC transcriptional modules."
GSE11908	GSE11908_38_DEG_rawP_down	Y	Hepatitis B_vs_Lupus Erythematosus_ Systemic_down	Construction of a modular analysis framework for blood Genomics Studies	Homo sapiens	PBMC	Blood	Hepatitis B vs Lupus Erythematosus_ Systemic	Jessica Liu	DiseaseState	Y	N/A	N/A	DEG	Summary We designed a strategy for microarray analysis that is based on the identification of transcriptional modules formed by genes coordinately expressed in multiple disease data sets. Mapping changes in gene expression at the module level generated disease-specific transcriptional fingerprints that provide a stable framework for the visualization and functional interpretation of microarray da…
Overall design The first step of the module-construction process analyzes expression patterns of transcripts across samples for individual diseases: sets of coordinately expressed transcripts were identified with an unsupervised clustering algorithm; in this case, the GeneSpring Version 7.1 (Agilent) implementation of the K-Means algorithm (k = 30). All transcripts detected in at least one sample…
We implemented the module-construction strategy described above, using as input a total of 239 peripheral-blood mononuclear cell (PBMC) samples obtained from individuals with one of the following conditions: systemic juvenile idiopathic arthritis (n = 47), systemic lupus erythematosus (n = 40), type I diabetes (n = 20), metastatic melanoma (n = 39), acute infections (Escherichia coli [n = 22], St…
The stringency of this algorithm was tested statistically by implementation of the same module-construction procedure after randomization of the original data set. This process was repeated 200 times, without a single module identified. Therefore, the analysis of gene-cluster membership across multiple diseases provided a stringent means to identify PBMC transcriptional modules."
GSE11908	GSE11908_39_DEG_FDR_up	Y	Hepatitis C_vs_Lupus Erythematosus_ Systemic_up	Construction of a modular analysis framework for blood Genomics Studies	Homo sapiens	PBMC	Blood	Hepatitis C vs Lupus Erythematosus_ Systemic	Jessica Liu	DiseaseState	Y	N/A	N/A	DEG	Summary We designed a strategy for microarray analysis that is based on the identification of transcriptional modules formed by genes coordinately expressed in multiple disease data sets. Mapping changes in gene expression at the module level generated disease-specific transcriptional fingerprints that provide a stable framework for the visualization and functional interpretation of microarray da…
Overall design The first step of the module-construction process analyzes expression patterns of transcripts across samples for individual diseases: sets of coordinately expressed transcripts were identified with an unsupervised clustering algorithm; in this case, the GeneSpring Version 7.1 (Agilent) implementation of the K-Means algorithm (k = 30). All transcripts detected in at least one sample…
We implemented the module-construction strategy described above, using as input a total of 239 peripheral-blood mononuclear cell (PBMC) samples obtained from individuals with one of the following conditions: systemic juvenile idiopathic arthritis (n = 47), systemic lupus erythematosus (n = 40), type I diabetes (n = 20), metastatic melanoma (n = 39), acute infections (Escherichia coli [n = 22], St…
The stringency of this algorithm was tested statistically by implementation of the same module-construction procedure after randomization of the original data set. This process was repeated 200 times, without a single module identified. Therefore, the analysis of gene-cluster membership across multiple diseases provided a stringent means to identify PBMC transcriptional modules."
GSE11908	GSE11908_39_DEG_FDR_down	Y	Hepatitis C_vs_Lupus Erythematosus_ Systemic_down	Construction of a modular analysis framework for blood Genomics Studies	Homo sapiens	PBMC	Blood	Hepatitis C vs Lupus Erythematosus_ Systemic	Jessica Liu	DiseaseState	Y	N/A	N/A	DEG	Summary We designed a strategy for microarray analysis that is based on the identification of transcriptional modules formed by genes coordinately expressed in multiple disease data sets. Mapping changes in gene expression at the module level generated disease-specific transcriptional fingerprints that provide a stable framework for the visualization and functional interpretation of microarray da…
Overall design The first step of the module-construction process analyzes expression patterns of transcripts across samples for individual diseases: sets of coordinately expressed transcripts were identified with an unsupervised clustering algorithm; in this case, the GeneSpring Version 7.1 (Agilent) implementation of the K-Means algorithm (k = 30). All transcripts detected in at least one sample…
We implemented the module-construction strategy described above, using as input a total of 239 peripheral-blood mononuclear cell (PBMC) samples obtained from individuals with one of the following conditions: systemic juvenile idiopathic arthritis (n = 47), systemic lupus erythematosus (n = 40), type I diabetes (n = 20), metastatic melanoma (n = 39), acute infections (Escherichia coli [n = 22], St…
The stringency of this algorithm was tested statistically by implementation of the same module-construction procedure after randomization of the original data set. This process was repeated 200 times, without a single module identified. Therefore, the analysis of gene-cluster membership across multiple diseases provided a stringent means to identify PBMC transcriptional modules."
GSE11908	GSE11908_40_DEG_FDR_up	Y	Illness not reported_vs_Lupus Erythematosus_ Systemic_up	Construction of a modular analysis framework for blood Genomics Studies	Homo sapiens	PBMC	Blood	Illness not reported vs Lupus Erythematosus_ Systemic	Jessica Liu	DiseaseState	Y	N/A	N/A	DEG	Summary We designed a strategy for microarray analysis that is based on the identification of transcriptional modules formed by genes coordinately expressed in multiple disease data sets. Mapping changes in gene expression at the module level generated disease-specific transcriptional fingerprints that provide a stable framework for the visualization and functional interpretation of microarray da…
Overall design The first step of the module-construction process analyzes expression patterns of transcripts across samples for individual diseases: sets of coordinately expressed transcripts were identified with an unsupervised clustering algorithm; in this case, the GeneSpring Version 7.1 (Agilent) implementation of the K-Means algorithm (k = 30). All transcripts detected in at least one sample…
We implemented the module-construction strategy described above, using as input a total of 239 peripheral-blood mononuclear cell (PBMC) samples obtained from individuals with one of the following conditions: systemic juvenile idiopathic arthritis (n = 47), systemic lupus erythematosus (n = 40), type I diabetes (n = 20), metastatic melanoma (n = 39), acute infections (Escherichia coli [n = 22], St…
The stringency of this algorithm was tested statistically by implementation of the same module-construction procedure after randomization of the original data set. This process was repeated 200 times, without a single module identified. Therefore, the analysis of gene-cluster membership across multiple diseases provided a stringent means to identify PBMC transcriptional modules."
GSE11908	GSE11908_40_DEG_FDR_down	Y	Illness not reported_vs_Lupus Erythematosus_ Systemic_down	Construction of a modular analysis framework for blood Genomics Studies	Homo sapiens	PBMC	Blood	Illness not reported vs Lupus Erythematosus_ Systemic	Jessica Liu	DiseaseState	Y	N/A	N/A	DEG	Summary We designed a strategy for microarray analysis that is based on the identification of transcriptional modules formed by genes coordinately expressed in multiple disease data sets. Mapping changes in gene expression at the module level generated disease-specific transcriptional fingerprints that provide a stable framework for the visualization and functional interpretation of microarray da…
Overall design The first step of the module-construction process analyzes expression patterns of transcripts across samples for individual diseases: sets of coordinately expressed transcripts were identified with an unsupervised clustering algorithm; in this case, the GeneSpring Version 7.1 (Agilent) implementation of the K-Means algorithm (k = 30). All transcripts detected in at least one sample…
We implemented the module-construction strategy described above, using as input a total of 239 peripheral-blood mononuclear cell (PBMC) samples obtained from individuals with one of the following conditions: systemic juvenile idiopathic arthritis (n = 47), systemic lupus erythematosus (n = 40), type I diabetes (n = 20), metastatic melanoma (n = 39), acute infections (Escherichia coli [n = 22], St…
The stringency of this algorithm was tested statistically by implementation of the same module-construction procedure after randomization of the original data set. This process was repeated 200 times, without a single module identified. Therefore, the analysis of gene-cluster membership across multiple diseases provided a stringent means to identify PBMC transcriptional modules."
GSE11908	GSE11908_41_DEG_FDR_up	Y	JIA Systemic Onset_vs_Lupus Erythematosus_ Systemic_up	Construction of a modular analysis framework for blood Genomics Studies	Homo sapiens	PBMC	Blood	JIA Systemic Onset vs Lupus Erythematosus_ Systemic	Jessica Liu	DiseaseState	Y	N/A	N/A	DEG	Summary We designed a strategy for microarray analysis that is based on the identification of transcriptional modules formed by genes coordinately expressed in multiple disease data sets. Mapping changes in gene expression at the module level generated disease-specific transcriptional fingerprints that provide a stable framework for the visualization and functional interpretation of microarray da…
Overall design The first step of the module-construction process analyzes expression patterns of transcripts across samples for individual diseases: sets of coordinately expressed transcripts were identified with an unsupervised clustering algorithm; in this case, the GeneSpring Version 7.1 (Agilent) implementation of the K-Means algorithm (k = 30). All transcripts detected in at least one sample…
We implemented the module-construction strategy described above, using as input a total of 239 peripheral-blood mononuclear cell (PBMC) samples obtained from individuals with one of the following conditions: systemic juvenile idiopathic arthritis (n = 47), systemic lupus erythematosus (n = 40), type I diabetes (n = 20), metastatic melanoma (n = 39), acute infections (Escherichia coli [n = 22], St…
The stringency of this algorithm was tested statistically by implementation of the same module-construction procedure after randomization of the original data set. This process was repeated 200 times, without a single module identified. Therefore, the analysis of gene-cluster membership across multiple diseases provided a stringent means to identify PBMC transcriptional modules."
GSE11908	GSE11908_41_DEG_FDR_down	Y	JIA Systemic Onset_vs_Lupus Erythematosus_ Systemic_down	Construction of a modular analysis framework for blood Genomics Studies	Homo sapiens	PBMC	Blood	JIA Systemic Onset vs Lupus Erythematosus_ Systemic	Jessica Liu	DiseaseState	Y	N/A	N/A	DEG	Summary We designed a strategy for microarray analysis that is based on the identification of transcriptional modules formed by genes coordinately expressed in multiple disease data sets. Mapping changes in gene expression at the module level generated disease-specific transcriptional fingerprints that provide a stable framework for the visualization and functional interpretation of microarray da…
Overall design The first step of the module-construction process analyzes expression patterns of transcripts across samples for individual diseases: sets of coordinately expressed transcripts were identified with an unsupervised clustering algorithm; in this case, the GeneSpring Version 7.1 (Agilent) implementation of the K-Means algorithm (k = 30). All transcripts detected in at least one sample…
We implemented the module-construction strategy described above, using as input a total of 239 peripheral-blood mononuclear cell (PBMC) samples obtained from individuals with one of the following conditions: systemic juvenile idiopathic arthritis (n = 47), systemic lupus erythematosus (n = 40), type I diabetes (n = 20), metastatic melanoma (n = 39), acute infections (Escherichia coli [n = 22], St…
The stringency of this algorithm was tested statistically by implementation of the same module-construction procedure after randomization of the original data set. This process was repeated 200 times, without a single module identified. Therefore, the analysis of gene-cluster membership across multiple diseases provided a stringent means to identify PBMC transcriptional modules."
GSE11908	GSE11908_42_DEG_FDR_up	Y	Laennec_s Cirrhosis_vs_Lupus Erythematosus_ Systemic_up	Construction of a modular analysis framework for blood Genomics Studies	Homo sapiens	PBMC	Blood	Laennec_s Cirrhosis vs Lupus Erythematosus_ Systemic	Jessica Liu	DiseaseState	Y	N/A	N/A	DEG	Summary We designed a strategy for microarray analysis that is based on the identification of transcriptional modules formed by genes coordinately expressed in multiple disease data sets. Mapping changes in gene expression at the module level generated disease-specific transcriptional fingerprints that provide a stable framework for the visualization and functional interpretation of microarray da…
Overall design The first step of the module-construction process analyzes expression patterns of transcripts across samples for individual diseases: sets of coordinately expressed transcripts were identified with an unsupervised clustering algorithm; in this case, the GeneSpring Version 7.1 (Agilent) implementation of the K-Means algorithm (k = 30). All transcripts detected in at least one sample…
We implemented the module-construction strategy described above, using as input a total of 239 peripheral-blood mononuclear cell (PBMC) samples obtained from individuals with one of the following conditions: systemic juvenile idiopathic arthritis (n = 47), systemic lupus erythematosus (n = 40), type I diabetes (n = 20), metastatic melanoma (n = 39), acute infections (Escherichia coli [n = 22], St…
The stringency of this algorithm was tested statistically by implementation of the same module-construction procedure after randomization of the original data set. This process was repeated 200 times, without a single module identified. Therefore, the analysis of gene-cluster membership across multiple diseases provided a stringent means to identify PBMC transcriptional modules."
GSE11908	GSE11908_42_DEG_FDR_down	Y	Laennec_s Cirrhosis_vs_Lupus Erythematosus_ Systemic_down	Construction of a modular analysis framework for blood Genomics Studies	Homo sapiens	PBMC	Blood	Laennec_s Cirrhosis vs Lupus Erythematosus_ Systemic	Jessica Liu	DiseaseState	Y	N/A	N/A	DEG	Summary We designed a strategy for microarray analysis that is based on the identification of transcriptional modules formed by genes coordinately expressed in multiple disease data sets. Mapping changes in gene expression at the module level generated disease-specific transcriptional fingerprints that provide a stable framework for the visualization and functional interpretation of microarray da…
Overall design The first step of the module-construction process analyzes expression patterns of transcripts across samples for individual diseases: sets of coordinately expressed transcripts were identified with an unsupervised clustering algorithm; in this case, the GeneSpring Version 7.1 (Agilent) implementation of the K-Means algorithm (k = 30). All transcripts detected in at least one sample…
We implemented the module-construction strategy described above, using as input a total of 239 peripheral-blood mononuclear cell (PBMC) samples obtained from individuals with one of the following conditions: systemic juvenile idiopathic arthritis (n = 47), systemic lupus erythematosus (n = 40), type I diabetes (n = 20), metastatic melanoma (n = 39), acute infections (Escherichia coli [n = 22], St…
The stringency of this algorithm was tested statistically by implementation of the same module-construction procedure after randomization of the original data set. This process was repeated 200 times, without a single module identified. Therefore, the analysis of gene-cluster membership across multiple diseases provided a stringent means to identify PBMC transcriptional modules."
GSE11908	GSE11908_43_DEG_FDR_up	Y	Melanoma M1a_vs_Lupus Erythematosus_ Systemic_up	Construction of a modular analysis framework for blood Genomics Studies	Homo sapiens	PBMC	Blood	Melanoma M1a vs Lupus Erythematosus_ Systemic	Jessica Liu	DiseaseState	Y	N/A	N/A	DEG	Summary We designed a strategy for microarray analysis that is based on the identification of transcriptional modules formed by genes coordinately expressed in multiple disease data sets. Mapping changes in gene expression at the module level generated disease-specific transcriptional fingerprints that provide a stable framework for the visualization and functional interpretation of microarray da…
Overall design The first step of the module-construction process analyzes expression patterns of transcripts across samples for individual diseases: sets of coordinately expressed transcripts were identified with an unsupervised clustering algorithm; in this case, the GeneSpring Version 7.1 (Agilent) implementation of the K-Means algorithm (k = 30). All transcripts detected in at least one sample…
We implemented the module-construction strategy described above, using as input a total of 239 peripheral-blood mononuclear cell (PBMC) samples obtained from individuals with one of the following conditions: systemic juvenile idiopathic arthritis (n = 47), systemic lupus erythematosus (n = 40), type I diabetes (n = 20), metastatic melanoma (n = 39), acute infections (Escherichia coli [n = 22], St…
The stringency of this algorithm was tested statistically by implementation of the same module-construction procedure after randomization of the original data set. This process was repeated 200 times, without a single module identified. Therefore, the analysis of gene-cluster membership across multiple diseases provided a stringent means to identify PBMC transcriptional modules."
GSE11908	GSE11908_43_DEG_FDR_down	Y	Melanoma M1a_vs_Lupus Erythematosus_ Systemic_down	Construction of a modular analysis framework for blood Genomics Studies	Homo sapiens	PBMC	Blood	Melanoma M1a vs Lupus Erythematosus_ Systemic	Jessica Liu	DiseaseState	Y	N/A	N/A	DEG	Summary We designed a strategy for microarray analysis that is based on the identification of transcriptional modules formed by genes coordinately expressed in multiple disease data sets. Mapping changes in gene expression at the module level generated disease-specific transcriptional fingerprints that provide a stable framework for the visualization and functional interpretation of microarray da…
Overall design The first step of the module-construction process analyzes expression patterns of transcripts across samples for individual diseases: sets of coordinately expressed transcripts were identified with an unsupervised clustering algorithm; in this case, the GeneSpring Version 7.1 (Agilent) implementation of the K-Means algorithm (k = 30). All transcripts detected in at least one sample…
We implemented the module-construction strategy described above, using as input a total of 239 peripheral-blood mononuclear cell (PBMC) samples obtained from individuals with one of the following conditions: systemic juvenile idiopathic arthritis (n = 47), systemic lupus erythematosus (n = 40), type I diabetes (n = 20), metastatic melanoma (n = 39), acute infections (Escherichia coli [n = 22], St…
The stringency of this algorithm was tested statistically by implementation of the same module-construction procedure after randomization of the original data set. This process was repeated 200 times, without a single module identified. Therefore, the analysis of gene-cluster membership across multiple diseases provided a stringent means to identify PBMC transcriptional modules."
GSE11908	GSE11908_44_DEG_FDR_up	Y	Melanoma M1b_vs_Lupus Erythematosus_ Systemic_up	Construction of a modular analysis framework for blood Genomics Studies	Homo sapiens	PBMC	Blood	Melanoma M1b vs Lupus Erythematosus_ Systemic	Jessica Liu	DiseaseState	Y	N/A	N/A	DEG	Summary We designed a strategy for microarray analysis that is based on the identification of transcriptional modules formed by genes coordinately expressed in multiple disease data sets. Mapping changes in gene expression at the module level generated disease-specific transcriptional fingerprints that provide a stable framework for the visualization and functional interpretation of microarray da…
Overall design The first step of the module-construction process analyzes expression patterns of transcripts across samples for individual diseases: sets of coordinately expressed transcripts were identified with an unsupervised clustering algorithm; in this case, the GeneSpring Version 7.1 (Agilent) implementation of the K-Means algorithm (k = 30). All transcripts detected in at least one sample…
We implemented the module-construction strategy described above, using as input a total of 239 peripheral-blood mononuclear cell (PBMC) samples obtained from individuals with one of the following conditions: systemic juvenile idiopathic arthritis (n = 47), systemic lupus erythematosus (n = 40), type I diabetes (n = 20), metastatic melanoma (n = 39), acute infections (Escherichia coli [n = 22], St…
The stringency of this algorithm was tested statistically by implementation of the same module-construction procedure after randomization of the original data set. This process was repeated 200 times, without a single module identified. Therefore, the analysis of gene-cluster membership across multiple diseases provided a stringent means to identify PBMC transcriptional modules."
GSE11908	GSE11908_44_DEG_FDR_down	Y	Melanoma M1b_vs_Lupus Erythematosus_ Systemic_down	Construction of a modular analysis framework for blood Genomics Studies	Homo sapiens	PBMC	Blood	Melanoma M1b vs Lupus Erythematosus_ Systemic	Jessica Liu	DiseaseState	Y	N/A	N/A	DEG	Summary We designed a strategy for microarray analysis that is based on the identification of transcriptional modules formed by genes coordinately expressed in multiple disease data sets. Mapping changes in gene expression at the module level generated disease-specific transcriptional fingerprints that provide a stable framework for the visualization and functional interpretation of microarray da…
Overall design The first step of the module-construction process analyzes expression patterns of transcripts across samples for individual diseases: sets of coordinately expressed transcripts were identified with an unsupervised clustering algorithm; in this case, the GeneSpring Version 7.1 (Agilent) implementation of the K-Means algorithm (k = 30). All transcripts detected in at least one sample…
We implemented the module-construction strategy described above, using as input a total of 239 peripheral-blood mononuclear cell (PBMC) samples obtained from individuals with one of the following conditions: systemic juvenile idiopathic arthritis (n = 47), systemic lupus erythematosus (n = 40), type I diabetes (n = 20), metastatic melanoma (n = 39), acute infections (Escherichia coli [n = 22], St…
The stringency of this algorithm was tested statistically by implementation of the same module-construction procedure after randomization of the original data set. This process was repeated 200 times, without a single module identified. Therefore, the analysis of gene-cluster membership across multiple diseases provided a stringent means to identify PBMC transcriptional modules."
GSE11908	GSE11908_45_DEG_FDR_up	Y	Melanoma M1c_vs_Lupus Erythematosus_ Systemic_up	Construction of a modular analysis framework for blood Genomics Studies	Homo sapiens	PBMC	Blood	Melanoma M1c vs Lupus Erythematosus_ Systemic	Jessica Liu	DiseaseState	Y	N/A	N/A	DEG	Summary We designed a strategy for microarray analysis that is based on the identification of transcriptional modules formed by genes coordinately expressed in multiple disease data sets. Mapping changes in gene expression at the module level generated disease-specific transcriptional fingerprints that provide a stable framework for the visualization and functional interpretation of microarray da…
Overall design The first step of the module-construction process analyzes expression patterns of transcripts across samples for individual diseases: sets of coordinately expressed transcripts were identified with an unsupervised clustering algorithm; in this case, the GeneSpring Version 7.1 (Agilent) implementation of the K-Means algorithm (k = 30). All transcripts detected in at least one sample…
We implemented the module-construction strategy described above, using as input a total of 239 peripheral-blood mononuclear cell (PBMC) samples obtained from individuals with one of the following conditions: systemic juvenile idiopathic arthritis (n = 47), systemic lupus erythematosus (n = 40), type I diabetes (n = 20), metastatic melanoma (n = 39), acute infections (Escherichia coli [n = 22], St…
The stringency of this algorithm was tested statistically by implementation of the same module-construction procedure after randomization of the original data set. This process was repeated 200 times, without a single module identified. Therefore, the analysis of gene-cluster membership across multiple diseases provided a stringent means to identify PBMC transcriptional modules."
GSE11908	GSE11908_45_DEG_FDR_down	Y	Melanoma M1c_vs_Lupus Erythematosus_ Systemic_down	Construction of a modular analysis framework for blood Genomics Studies	Homo sapiens	PBMC	Blood	Melanoma M1c vs Lupus Erythematosus_ Systemic	Jessica Liu	DiseaseState	Y	N/A	N/A	DEG	Summary We designed a strategy for microarray analysis that is based on the identification of transcriptional modules formed by genes coordinately expressed in multiple disease data sets. Mapping changes in gene expression at the module level generated disease-specific transcriptional fingerprints that provide a stable framework for the visualization and functional interpretation of microarray da…
Overall design The first step of the module-construction process analyzes expression patterns of transcripts across samples for individual diseases: sets of coordinately expressed transcripts were identified with an unsupervised clustering algorithm; in this case, the GeneSpring Version 7.1 (Agilent) implementation of the K-Means algorithm (k = 30). All transcripts detected in at least one sample…
We implemented the module-construction strategy described above, using as input a total of 239 peripheral-blood mononuclear cell (PBMC) samples obtained from individuals with one of the following conditions: systemic juvenile idiopathic arthritis (n = 47), systemic lupus erythematosus (n = 40), type I diabetes (n = 20), metastatic melanoma (n = 39), acute infections (Escherichia coli [n = 22], St…
The stringency of this algorithm was tested statistically by implementation of the same module-construction procedure after randomization of the original data set. This process was repeated 200 times, without a single module identified. Therefore, the analysis of gene-cluster membership across multiple diseases provided a stringent means to identify PBMC transcriptional modules."
GSE11908	GSE11908_46_DEG_FDR_up	Y	Melanoma M1c and pulmonary and liver lesions_vs_Lupus Erythematosus_ Systemic_up	Construction of a modular analysis framework for blood Genomics Studies	Homo sapiens	PBMC	Blood	Melanoma M1c and pulmonary and liver lesions vs Lupus Erythematosus_ Systemic	Jessica Liu	DiseaseState	Y	N/A	N/A	DEG	Summary We designed a strategy for microarray analysis that is based on the identification of transcriptional modules formed by genes coordinately expressed in multiple disease data sets. Mapping changes in gene expression at the module level generated disease-specific transcriptional fingerprints that provide a stable framework for the visualization and functional interpretation of microarray da…
Overall design The first step of the module-construction process analyzes expression patterns of transcripts across samples for individual diseases: sets of coordinately expressed transcripts were identified with an unsupervised clustering algorithm; in this case, the GeneSpring Version 7.1 (Agilent) implementation of the K-Means algorithm (k = 30). All transcripts detected in at least one sample…
We implemented the module-construction strategy described above, using as input a total of 239 peripheral-blood mononuclear cell (PBMC) samples obtained from individuals with one of the following conditions: systemic juvenile idiopathic arthritis (n = 47), systemic lupus erythematosus (n = 40), type I diabetes (n = 20), metastatic melanoma (n = 39), acute infections (Escherichia coli [n = 22], St…
The stringency of this algorithm was tested statistically by implementation of the same module-construction procedure after randomization of the original data set. This process was repeated 200 times, without a single module identified. Therefore, the analysis of gene-cluster membership across multiple diseases provided a stringent means to identify PBMC transcriptional modules."
GSE11908	GSE11908_46_DEG_FDR_down	Y	Melanoma M1c and pulmonary and liver lesions_vs_Lupus Erythematosus_ Systemic_down	Construction of a modular analysis framework for blood Genomics Studies	Homo sapiens	PBMC	Blood	Melanoma M1c and pulmonary and liver lesions vs Lupus Erythematosus_ Systemic	Jessica Liu	DiseaseState	Y	N/A	N/A	DEG	Summary We designed a strategy for microarray analysis that is based on the identification of transcriptional modules formed by genes coordinately expressed in multiple disease data sets. Mapping changes in gene expression at the module level generated disease-specific transcriptional fingerprints that provide a stable framework for the visualization and functional interpretation of microarray da…
Overall design The first step of the module-construction process analyzes expression patterns of transcripts across samples for individual diseases: sets of coordinately expressed transcripts were identified with an unsupervised clustering algorithm; in this case, the GeneSpring Version 7.1 (Agilent) implementation of the K-Means algorithm (k = 30). All transcripts detected in at least one sample…
We implemented the module-construction strategy described above, using as input a total of 239 peripheral-blood mononuclear cell (PBMC) samples obtained from individuals with one of the following conditions: systemic juvenile idiopathic arthritis (n = 47), systemic lupus erythematosus (n = 40), type I diabetes (n = 20), metastatic melanoma (n = 39), acute infections (Escherichia coli [n = 22], St…
The stringency of this algorithm was tested statistically by implementation of the same module-construction procedure after randomization of the original data set. This process was repeated 200 times, without a single module identified. Therefore, the analysis of gene-cluster membership across multiple diseases provided a stringent means to identify PBMC transcriptional modules."
GSE11908	GSE11908_47_DEG_FDR_up	Y	Osteomyelitis_vs_Lupus Erythematosus_ Systemic_up	Construction of a modular analysis framework for blood Genomics Studies	Homo sapiens	PBMC	Blood	Osteomyelitis vs Lupus Erythematosus_ Systemic	Jessica Liu	DiseaseState	Y	N/A	N/A	DEG	Summary We designed a strategy for microarray analysis that is based on the identification of transcriptional modules formed by genes coordinately expressed in multiple disease data sets. Mapping changes in gene expression at the module level generated disease-specific transcriptional fingerprints that provide a stable framework for the visualization and functional interpretation of microarray da…
Overall design The first step of the module-construction process analyzes expression patterns of transcripts across samples for individual diseases: sets of coordinately expressed transcripts were identified with an unsupervised clustering algorithm; in this case, the GeneSpring Version 7.1 (Agilent) implementation of the K-Means algorithm (k = 30). All transcripts detected in at least one sample…
We implemented the module-construction strategy described above, using as input a total of 239 peripheral-blood mononuclear cell (PBMC) samples obtained from individuals with one of the following conditions: systemic juvenile idiopathic arthritis (n = 47), systemic lupus erythematosus (n = 40), type I diabetes (n = 20), metastatic melanoma (n = 39), acute infections (Escherichia coli [n = 22], St…
The stringency of this algorithm was tested statistically by implementation of the same module-construction procedure after randomization of the original data set. This process was repeated 200 times, without a single module identified. Therefore, the analysis of gene-cluster membership across multiple diseases provided a stringent means to identify PBMC transcriptional modules."
GSE11908	GSE11908_47_DEG_FDR_down	Y	Osteomyelitis_vs_Lupus Erythematosus_ Systemic_down	Construction of a modular analysis framework for blood Genomics Studies	Homo sapiens	PBMC	Blood	Osteomyelitis vs Lupus Erythematosus_ Systemic	Jessica Liu	DiseaseState	Y	N/A	N/A	DEG	Summary We designed a strategy for microarray analysis that is based on the identification of transcriptional modules formed by genes coordinately expressed in multiple disease data sets. Mapping changes in gene expression at the module level generated disease-specific transcriptional fingerprints that provide a stable framework for the visualization and functional interpretation of microarray da…
Overall design The first step of the module-construction process analyzes expression patterns of transcripts across samples for individual diseases: sets of coordinately expressed transcripts were identified with an unsupervised clustering algorithm; in this case, the GeneSpring Version 7.1 (Agilent) implementation of the K-Means algorithm (k = 30). All transcripts detected in at least one sample…
We implemented the module-construction strategy described above, using as input a total of 239 peripheral-blood mononuclear cell (PBMC) samples obtained from individuals with one of the following conditions: systemic juvenile idiopathic arthritis (n = 47), systemic lupus erythematosus (n = 40), type I diabetes (n = 20), metastatic melanoma (n = 39), acute infections (Escherichia coli [n = 22], St…
The stringency of this algorithm was tested statistically by implementation of the same module-construction procedure after randomization of the original data set. This process was repeated 200 times, without a single module identified. Therefore, the analysis of gene-cluster membership across multiple diseases provided a stringent means to identify PBMC transcriptional modules."
GSE11908	GSE11908_48_DEG_FDR_up	Y	Osteomyelitis/Bacteremia_vs_Lupus Erythematosus_ Systemic_up	Construction of a modular analysis framework for blood Genomics Studies	Homo sapiens	PBMC	Blood	Osteomyelitis/Bacteremia vs Lupus Erythematosus_ Systemic	Jessica Liu	DiseaseState	Y	N/A	N/A	DEG	Summary We designed a strategy for microarray analysis that is based on the identification of transcriptional modules formed by genes coordinately expressed in multiple disease data sets. Mapping changes in gene expression at the module level generated disease-specific transcriptional fingerprints that provide a stable framework for the visualization and functional interpretation of microarray da…
Overall design The first step of the module-construction process analyzes expression patterns of transcripts across samples for individual diseases: sets of coordinately expressed transcripts were identified with an unsupervised clustering algorithm; in this case, the GeneSpring Version 7.1 (Agilent) implementation of the K-Means algorithm (k = 30). All transcripts detected in at least one sample…
We implemented the module-construction strategy described above, using as input a total of 239 peripheral-blood mononuclear cell (PBMC) samples obtained from individuals with one of the following conditions: systemic juvenile idiopathic arthritis (n = 47), systemic lupus erythematosus (n = 40), type I diabetes (n = 20), metastatic melanoma (n = 39), acute infections (Escherichia coli [n = 22], St…
The stringency of this algorithm was tested statistically by implementation of the same module-construction procedure after randomization of the original data set. This process was repeated 200 times, without a single module identified. Therefore, the analysis of gene-cluster membership across multiple diseases provided a stringent means to identify PBMC transcriptional modules."
GSE11908	GSE11908_48_DEG_FDR_down	Y	Osteomyelitis/Bacteremia_vs_Lupus Erythematosus_ Systemic_down	Construction of a modular analysis framework for blood Genomics Studies	Homo sapiens	PBMC	Blood	Osteomyelitis/Bacteremia vs Lupus Erythematosus_ Systemic	Jessica Liu	DiseaseState	Y	N/A	N/A	DEG	Summary We designed a strategy for microarray analysis that is based on the identification of transcriptional modules formed by genes coordinately expressed in multiple disease data sets. Mapping changes in gene expression at the module level generated disease-specific transcriptional fingerprints that provide a stable framework for the visualization and functional interpretation of microarray da…
Overall design The first step of the module-construction process analyzes expression patterns of transcripts across samples for individual diseases: sets of coordinately expressed transcripts were identified with an unsupervised clustering algorithm; in this case, the GeneSpring Version 7.1 (Agilent) implementation of the K-Means algorithm (k = 30). All transcripts detected in at least one sample…
We implemented the module-construction strategy described above, using as input a total of 239 peripheral-blood mononuclear cell (PBMC) samples obtained from individuals with one of the following conditions: systemic juvenile idiopathic arthritis (n = 47), systemic lupus erythematosus (n = 40), type I diabetes (n = 20), metastatic melanoma (n = 39), acute infections (Escherichia coli [n = 22], St…
The stringency of this algorithm was tested statistically by implementation of the same module-construction procedure after randomization of the original data set. This process was repeated 200 times, without a single module identified. Therefore, the analysis of gene-cluster membership across multiple diseases provided a stringent means to identify PBMC transcriptional modules."
GSE11908	GSE11908_49_DEG_FDR_up	Y	Urinary Tract Infections_vs_Lupus Erythematosus_ Systemic_up	Construction of a modular analysis framework for blood Genomics Studies	Homo sapiens	PBMC	Blood	Urinary Tract Infections vs Lupus Erythematosus_ Systemic	Jessica Liu	DiseaseState	Y	N/A	N/A	DEG	Summary We designed a strategy for microarray analysis that is based on the identification of transcriptional modules formed by genes coordinately expressed in multiple disease data sets. Mapping changes in gene expression at the module level generated disease-specific transcriptional fingerprints that provide a stable framework for the visualization and functional interpretation of microarray da…
Overall design The first step of the module-construction process analyzes expression patterns of transcripts across samples for individual diseases: sets of coordinately expressed transcripts were identified with an unsupervised clustering algorithm; in this case, the GeneSpring Version 7.1 (Agilent) implementation of the K-Means algorithm (k = 30). All transcripts detected in at least one sample…
We implemented the module-construction strategy described above, using as input a total of 239 peripheral-blood mononuclear cell (PBMC) samples obtained from individuals with one of the following conditions: systemic juvenile idiopathic arthritis (n = 47), systemic lupus erythematosus (n = 40), type I diabetes (n = 20), metastatic melanoma (n = 39), acute infections (Escherichia coli [n = 22], St…
The stringency of this algorithm was tested statistically by implementation of the same module-construction procedure after randomization of the original data set. This process was repeated 200 times, without a single module identified. Therefore, the analysis of gene-cluster membership across multiple diseases provided a stringent means to identify PBMC transcriptional modules."
GSE11908	GSE11908_49_DEG_FDR_down	Y	Urinary Tract Infections_vs_Lupus Erythematosus_ Systemic_down	Construction of a modular analysis framework for blood Genomics Studies	Homo sapiens	PBMC	Blood	Urinary Tract Infections vs Lupus Erythematosus_ Systemic	Jessica Liu	DiseaseState	Y	N/A	N/A	DEG	Summary We designed a strategy for microarray analysis that is based on the identification of transcriptional modules formed by genes coordinately expressed in multiple disease data sets. Mapping changes in gene expression at the module level generated disease-specific transcriptional fingerprints that provide a stable framework for the visualization and functional interpretation of microarray da…
Overall design The first step of the module-construction process analyzes expression patterns of transcripts across samples for individual diseases: sets of coordinately expressed transcripts were identified with an unsupervised clustering algorithm; in this case, the GeneSpring Version 7.1 (Agilent) implementation of the K-Means algorithm (k = 30). All transcripts detected in at least one sample…
We implemented the module-construction strategy described above, using as input a total of 239 peripheral-blood mononuclear cell (PBMC) samples obtained from individuals with one of the following conditions: systemic juvenile idiopathic arthritis (n = 47), systemic lupus erythematosus (n = 40), type I diabetes (n = 20), metastatic melanoma (n = 39), acute infections (Escherichia coli [n = 22], St…
The stringency of this algorithm was tested statistically by implementation of the same module-construction procedure after randomization of the original data set. This process was repeated 200 times, without a single module identified. Therefore, the analysis of gene-cluster membership across multiple diseases provided a stringent means to identify PBMC transcriptional modules."
GSE11908	GSE11908_50_DEG_FDR_up	Y	Diabetes Mellitus_ Type 1_vs_Lupus Erythematosus_ Systemic_up	Construction of a modular analysis framework for blood Genomics Studies	Homo sapiens	PBMC	Blood	Diabetes Mellitus_ Type 1 vs Lupus Erythematosus_ Systemic	Jessica Liu	DiseaseState	Y	N/A	N/A	DEG	Summary We designed a strategy for microarray analysis that is based on the identification of transcriptional modules formed by genes coordinately expressed in multiple disease data sets. Mapping changes in gene expression at the module level generated disease-specific transcriptional fingerprints that provide a stable framework for the visualization and functional interpretation of microarray da…
Overall design The first step of the module-construction process analyzes expression patterns of transcripts across samples for individual diseases: sets of coordinately expressed transcripts were identified with an unsupervised clustering algorithm; in this case, the GeneSpring Version 7.1 (Agilent) implementation of the K-Means algorithm (k = 30). All transcripts detected in at least one sample…
We implemented the module-construction strategy described above, using as input a total of 239 peripheral-blood mononuclear cell (PBMC) samples obtained from individuals with one of the following conditions: systemic juvenile idiopathic arthritis (n = 47), systemic lupus erythematosus (n = 40), type I diabetes (n = 20), metastatic melanoma (n = 39), acute infections (Escherichia coli [n = 22], St…
The stringency of this algorithm was tested statistically by implementation of the same module-construction procedure after randomization of the original data set. This process was repeated 200 times, without a single module identified. Therefore, the analysis of gene-cluster membership across multiple diseases provided a stringent means to identify PBMC transcriptional modules."
GSE11908	GSE11908_50_DEG_FDR_down	Y	Diabetes Mellitus_ Type 1_vs_Lupus Erythematosus_ Systemic_down	Construction of a modular analysis framework for blood Genomics Studies	Homo sapiens	PBMC	Blood	Diabetes Mellitus_ Type 1 vs Lupus Erythematosus_ Systemic	Jessica Liu	DiseaseState	Y	N/A	N/A	DEG	Summary We designed a strategy for microarray analysis that is based on the identification of transcriptional modules formed by genes coordinately expressed in multiple disease data sets. Mapping changes in gene expression at the module level generated disease-specific transcriptional fingerprints that provide a stable framework for the visualization and functional interpretation of microarray da…
Overall design The first step of the module-construction process analyzes expression patterns of transcripts across samples for individual diseases: sets of coordinately expressed transcripts were identified with an unsupervised clustering algorithm; in this case, the GeneSpring Version 7.1 (Agilent) implementation of the K-Means algorithm (k = 30). All transcripts detected in at least one sample…
We implemented the module-construction strategy described above, using as input a total of 239 peripheral-blood mononuclear cell (PBMC) samples obtained from individuals with one of the following conditions: systemic juvenile idiopathic arthritis (n = 47), systemic lupus erythematosus (n = 40), type I diabetes (n = 20), metastatic melanoma (n = 39), acute infections (Escherichia coli [n = 22], St…
The stringency of this algorithm was tested statistically by implementation of the same module-construction procedure after randomization of the original data set. This process was repeated 200 times, without a single module identified. Therefore, the analysis of gene-cluster membership across multiple diseases provided a stringent means to identify PBMC transcriptional modules."
GSE11908	GSE11908_51_DEG_FDR_up	Y	Hip abscess/Bacteremia_vs_Lupus Erythematosus_ Systemic_up	Construction of a modular analysis framework for blood Genomics Studies	Homo sapiens	PBMC	Blood	Hip abscess/Bacteremia vs Lupus Erythematosus_ Systemic	Jessica Liu	DiseaseState	Y	N/A	N/A	DEG	Summary We designed a strategy for microarray analysis that is based on the identification of transcriptional modules formed by genes coordinately expressed in multiple disease data sets. Mapping changes in gene expression at the module level generated disease-specific transcriptional fingerprints that provide a stable framework for the visualization and functional interpretation of microarray da…
Overall design The first step of the module-construction process analyzes expression patterns of transcripts across samples for individual diseases: sets of coordinately expressed transcripts were identified with an unsupervised clustering algorithm; in this case, the GeneSpring Version 7.1 (Agilent) implementation of the K-Means algorithm (k = 30). All transcripts detected in at least one sample…
We implemented the module-construction strategy described above, using as input a total of 239 peripheral-blood mononuclear cell (PBMC) samples obtained from individuals with one of the following conditions: systemic juvenile idiopathic arthritis (n = 47), systemic lupus erythematosus (n = 40), type I diabetes (n = 20), metastatic melanoma (n = 39), acute infections (Escherichia coli [n = 22], St…
The stringency of this algorithm was tested statistically by implementation of the same module-construction procedure after randomization of the original data set. This process was repeated 200 times, without a single module identified. Therefore, the analysis of gene-cluster membership across multiple diseases provided a stringent means to identify PBMC transcriptional modules."
GSE11908	GSE11908_51_DEG_FDR_down	Y	Hip abscess/Bacteremia_vs_Lupus Erythematosus_ Systemic_down	Construction of a modular analysis framework for blood Genomics Studies	Homo sapiens	PBMC	Blood	Hip abscess/Bacteremia vs Lupus Erythematosus_ Systemic	Jessica Liu	DiseaseState	Y	N/A	N/A	DEG	Summary We designed a strategy for microarray analysis that is based on the identification of transcriptional modules formed by genes coordinately expressed in multiple disease data sets. Mapping changes in gene expression at the module level generated disease-specific transcriptional fingerprints that provide a stable framework for the visualization and functional interpretation of microarray da…
Overall design The first step of the module-construction process analyzes expression patterns of transcripts across samples for individual diseases: sets of coordinately expressed transcripts were identified with an unsupervised clustering algorithm; in this case, the GeneSpring Version 7.1 (Agilent) implementation of the K-Means algorithm (k = 30). All transcripts detected in at least one sample…
We implemented the module-construction strategy described above, using as input a total of 239 peripheral-blood mononuclear cell (PBMC) samples obtained from individuals with one of the following conditions: systemic juvenile idiopathic arthritis (n = 47), systemic lupus erythematosus (n = 40), type I diabetes (n = 20), metastatic melanoma (n = 39), acute infections (Escherichia coli [n = 22], St…
The stringency of this algorithm was tested statistically by implementation of the same module-construction procedure after randomization of the original data set. This process was repeated 200 times, without a single module identified. Therefore, the analysis of gene-cluster membership across multiple diseases provided a stringent means to identify PBMC transcriptional modules."
GSE11908	GSE11908_52_DEG_FDR_up	Y	Pneumonia_vs_Lupus Erythematosus_ Systemic_up	Construction of a modular analysis framework for blood Genomics Studies	Homo sapiens	PBMC	Blood	Pneumonia vs Lupus Erythematosus_ Systemic	Jessica Liu	DiseaseState	Y	N/A	N/A	DEG	Summary We designed a strategy for microarray analysis that is based on the identification of transcriptional modules formed by genes coordinately expressed in multiple disease data sets. Mapping changes in gene expression at the module level generated disease-specific transcriptional fingerprints that provide a stable framework for the visualization and functional interpretation of microarray da…
Overall design The first step of the module-construction process analyzes expression patterns of transcripts across samples for individual diseases: sets of coordinately expressed transcripts were identified with an unsupervised clustering algorithm; in this case, the GeneSpring Version 7.1 (Agilent) implementation of the K-Means algorithm (k = 30). All transcripts detected in at least one sample…
We implemented the module-construction strategy described above, using as input a total of 239 peripheral-blood mononuclear cell (PBMC) samples obtained from individuals with one of the following conditions: systemic juvenile idiopathic arthritis (n = 47), systemic lupus erythematosus (n = 40), type I diabetes (n = 20), metastatic melanoma (n = 39), acute infections (Escherichia coli [n = 22], St…
The stringency of this algorithm was tested statistically by implementation of the same module-construction procedure after randomization of the original data set. This process was repeated 200 times, without a single module identified. Therefore, the analysis of gene-cluster membership across multiple diseases provided a stringent means to identify PBMC transcriptional modules."
GSE11908	GSE11908_52_DEG_FDR_down	Y	Pneumonia_vs_Lupus Erythematosus_ Systemic_down	Construction of a modular analysis framework for blood Genomics Studies	Homo sapiens	PBMC	Blood	Pneumonia vs Lupus Erythematosus_ Systemic	Jessica Liu	DiseaseState	Y	N/A	N/A	DEG	Summary We designed a strategy for microarray analysis that is based on the identification of transcriptional modules formed by genes coordinately expressed in multiple disease data sets. Mapping changes in gene expression at the module level generated disease-specific transcriptional fingerprints that provide a stable framework for the visualization and functional interpretation of microarray da…
Overall design The first step of the module-construction process analyzes expression patterns of transcripts across samples for individual diseases: sets of coordinately expressed transcripts were identified with an unsupervised clustering algorithm; in this case, the GeneSpring Version 7.1 (Agilent) implementation of the K-Means algorithm (k = 30). All transcripts detected in at least one sample…
We implemented the module-construction strategy described above, using as input a total of 239 peripheral-blood mononuclear cell (PBMC) samples obtained from individuals with one of the following conditions: systemic juvenile idiopathic arthritis (n = 47), systemic lupus erythematosus (n = 40), type I diabetes (n = 20), metastatic melanoma (n = 39), acute infections (Escherichia coli [n = 22], St…
The stringency of this algorithm was tested statistically by implementation of the same module-construction procedure after randomization of the original data set. This process was repeated 200 times, without a single module identified. Therefore, the analysis of gene-cluster membership across multiple diseases provided a stringent means to identify PBMC transcriptional modules."
GSE11908	GSE11908_53_DEG_FDR_up	Y	Lung Abscess_vs_Lupus Erythematosus_ Systemic_up	Construction of a modular analysis framework for blood Genomics Studies	Homo sapiens	PBMC	Blood	Lung Abscess vs Lupus Erythematosus_ Systemic	Jessica Liu	DiseaseState	Y	N/A	N/A	DEG	Summary We designed a strategy for microarray analysis that is based on the identification of transcriptional modules formed by genes coordinately expressed in multiple disease data sets. Mapping changes in gene expression at the module level generated disease-specific transcriptional fingerprints that provide a stable framework for the visualization and functional interpretation of microarray da…
Overall design The first step of the module-construction process analyzes expression patterns of transcripts across samples for individual diseases: sets of coordinately expressed transcripts were identified with an unsupervised clustering algorithm; in this case, the GeneSpring Version 7.1 (Agilent) implementation of the K-Means algorithm (k = 30). All transcripts detected in at least one sample…
We implemented the module-construction strategy described above, using as input a total of 239 peripheral-blood mononuclear cell (PBMC) samples obtained from individuals with one of the following conditions: systemic juvenile idiopathic arthritis (n = 47), systemic lupus erythematosus (n = 40), type I diabetes (n = 20), metastatic melanoma (n = 39), acute infections (Escherichia coli [n = 22], St…
The stringency of this algorithm was tested statistically by implementation of the same module-construction procedure after randomization of the original data set. This process was repeated 200 times, without a single module identified. Therefore, the analysis of gene-cluster membership across multiple diseases provided a stringent means to identify PBMC transcriptional modules."
GSE11908	GSE11908_53_DEG_FDR_down	Y	Lung Abscess_vs_Lupus Erythematosus_ Systemic_down	Construction of a modular analysis framework for blood Genomics Studies	Homo sapiens	PBMC	Blood	Lung Abscess vs Lupus Erythematosus_ Systemic	Jessica Liu	DiseaseState	Y	N/A	N/A	DEG	Summary We designed a strategy for microarray analysis that is based on the identification of transcriptional modules formed by genes coordinately expressed in multiple disease data sets. Mapping changes in gene expression at the module level generated disease-specific transcriptional fingerprints that provide a stable framework for the visualization and functional interpretation of microarray da…
Overall design The first step of the module-construction process analyzes expression patterns of transcripts across samples for individual diseases: sets of coordinately expressed transcripts were identified with an unsupervised clustering algorithm; in this case, the GeneSpring Version 7.1 (Agilent) implementation of the K-Means algorithm (k = 30). All transcripts detected in at least one sample…
We implemented the module-construction strategy described above, using as input a total of 239 peripheral-blood mononuclear cell (PBMC) samples obtained from individuals with one of the following conditions: systemic juvenile idiopathic arthritis (n = 47), systemic lupus erythematosus (n = 40), type I diabetes (n = 20), metastatic melanoma (n = 39), acute infections (Escherichia coli [n = 22], St…
The stringency of this algorithm was tested statistically by implementation of the same module-construction procedure after randomization of the original data set. This process was repeated 200 times, without a single module identified. Therefore, the analysis of gene-cluster membership across multiple diseases provided a stringent means to identify PBMC transcriptional modules."
GSE11908	GSE11908_54_DEG_FDR_up	N	Urinary Tract Infections/Bacteremia_vs_Lupus Erythematosus_ Systemic_up	Construction of a modular analysis framework for blood Genomics Studies	Homo sapiens	PBMC	Blood	Urinary Tract Infections/Bacteremia vs Lupus Erythematosus_ Systemic	Jessica Liu	DiseaseState	Y	N/A	N/A	DEG	Summary We designed a strategy for microarray analysis that is based on the identification of transcriptional modules formed by genes coordinately expressed in multiple disease data sets. Mapping changes in gene expression at the module level generated disease-specific transcriptional fingerprints that provide a stable framework for the visualization and functional interpretation of microarray da…
Overall design The first step of the module-construction process analyzes expression patterns of transcripts across samples for individual diseases: sets of coordinately expressed transcripts were identified with an unsupervised clustering algorithm; in this case, the GeneSpring Version 7.1 (Agilent) implementation of the K-Means algorithm (k = 30). All transcripts detected in at least one sample…
We implemented the module-construction strategy described above, using as input a total of 239 peripheral-blood mononuclear cell (PBMC) samples obtained from individuals with one of the following conditions: systemic juvenile idiopathic arthritis (n = 47), systemic lupus erythematosus (n = 40), type I diabetes (n = 20), metastatic melanoma (n = 39), acute infections (Escherichia coli [n = 22], St…
The stringency of this algorithm was tested statistically by implementation of the same module-construction procedure after randomization of the original data set. This process was repeated 200 times, without a single module identified. Therefore, the analysis of gene-cluster membership across multiple diseases provided a stringent means to identify PBMC transcriptional modules."
GSE11908	GSE11908_54_DEG_FDR_down	Y	Urinary Tract Infections/Bacteremia_vs_Lupus Erythematosus_ Systemic_down	Construction of a modular analysis framework for blood Genomics Studies	Homo sapiens	PBMC	Blood	Urinary Tract Infections/Bacteremia vs Lupus Erythematosus_ Systemic	Jessica Liu	DiseaseState	Y	N/A	N/A	DEG	Summary We designed a strategy for microarray analysis that is based on the identification of transcriptional modules formed by genes coordinately expressed in multiple disease data sets. Mapping changes in gene expression at the module level generated disease-specific transcriptional fingerprints that provide a stable framework for the visualization and functional interpretation of microarray da…
Overall design The first step of the module-construction process analyzes expression patterns of transcripts across samples for individual diseases: sets of coordinately expressed transcripts were identified with an unsupervised clustering algorithm; in this case, the GeneSpring Version 7.1 (Agilent) implementation of the K-Means algorithm (k = 30). All transcripts detected in at least one sample…
We implemented the module-construction strategy described above, using as input a total of 239 peripheral-blood mononuclear cell (PBMC) samples obtained from individuals with one of the following conditions: systemic juvenile idiopathic arthritis (n = 47), systemic lupus erythematosus (n = 40), type I diabetes (n = 20), metastatic melanoma (n = 39), acute infections (Escherichia coli [n = 22], St…
The stringency of this algorithm was tested statistically by implementation of the same module-construction procedure after randomization of the original data set. This process was repeated 200 times, without a single module identified. Therefore, the analysis of gene-cluster membership across multiple diseases provided a stringent means to identify PBMC transcriptional modules."
GSE11908	GSE11908_55_DEG_FDR_up	Y	Septic arthiritis/Bacteremia_vs_Lupus Erythematosus_ Systemic_up	Construction of a modular analysis framework for blood Genomics Studies	Homo sapiens	PBMC	Blood	Septic arthiritis/Bacteremia vs Lupus Erythematosus_ Systemic	Jessica Liu	DiseaseState	Y	N/A	N/A	DEG	Summary We designed a strategy for microarray analysis that is based on the identification of transcriptional modules formed by genes coordinately expressed in multiple disease data sets. Mapping changes in gene expression at the module level generated disease-specific transcriptional fingerprints that provide a stable framework for the visualization and functional interpretation of microarray da…
Overall design The first step of the module-construction process analyzes expression patterns of transcripts across samples for individual diseases: sets of coordinately expressed transcripts were identified with an unsupervised clustering algorithm; in this case, the GeneSpring Version 7.1 (Agilent) implementation of the K-Means algorithm (k = 30). All transcripts detected in at least one sample…
We implemented the module-construction strategy described above, using as input a total of 239 peripheral-blood mononuclear cell (PBMC) samples obtained from individuals with one of the following conditions: systemic juvenile idiopathic arthritis (n = 47), systemic lupus erythematosus (n = 40), type I diabetes (n = 20), metastatic melanoma (n = 39), acute infections (Escherichia coli [n = 22], St…
The stringency of this algorithm was tested statistically by implementation of the same module-construction procedure after randomization of the original data set. This process was repeated 200 times, without a single module identified. Therefore, the analysis of gene-cluster membership across multiple diseases provided a stringent means to identify PBMC transcriptional modules."
GSE11908	GSE11908_55_DEG_FDR_down	Y	Septic arthiritis/Bacteremia_vs_Lupus Erythematosus_ Systemic_down	Construction of a modular analysis framework for blood Genomics Studies	Homo sapiens	PBMC	Blood	Septic arthiritis/Bacteremia vs Lupus Erythematosus_ Systemic	Jessica Liu	DiseaseState	Y	N/A	N/A	DEG	Summary We designed a strategy for microarray analysis that is based on the identification of transcriptional modules formed by genes coordinately expressed in multiple disease data sets. Mapping changes in gene expression at the module level generated disease-specific transcriptional fingerprints that provide a stable framework for the visualization and functional interpretation of microarray da…
Overall design The first step of the module-construction process analyzes expression patterns of transcripts across samples for individual diseases: sets of coordinately expressed transcripts were identified with an unsupervised clustering algorithm; in this case, the GeneSpring Version 7.1 (Agilent) implementation of the K-Means algorithm (k = 30). All transcripts detected in at least one sample…
We implemented the module-construction strategy described above, using as input a total of 239 peripheral-blood mononuclear cell (PBMC) samples obtained from individuals with one of the following conditions: systemic juvenile idiopathic arthritis (n = 47), systemic lupus erythematosus (n = 40), type I diabetes (n = 20), metastatic melanoma (n = 39), acute infections (Escherichia coli [n = 22], St…
The stringency of this algorithm was tested statistically by implementation of the same module-construction procedure after randomization of the original data set. This process was repeated 200 times, without a single module identified. Therefore, the analysis of gene-cluster membership across multiple diseases provided a stringent means to identify PBMC transcriptional modules."
GSE11908	GSE11908_56_DEG_FDR_up	Y	maleeningitis_vs_Lupus Erythematosus_ Systemic_up	Construction of a modular analysis framework for blood Genomics Studies	Homo sapiens	PBMC	Blood	maleeningitis vs Lupus Erythematosus_ Systemic	Jessica Liu	DiseaseState	Y	N/A	N/A	DEG	Summary We designed a strategy for microarray analysis that is based on the identification of transcriptional modules formed by genes coordinately expressed in multiple disease data sets. Mapping changes in gene expression at the module level generated disease-specific transcriptional fingerprints that provide a stable framework for the visualization and functional interpretation of microarray da…
Overall design The first step of the module-construction process analyzes expression patterns of transcripts across samples for individual diseases: sets of coordinately expressed transcripts were identified with an unsupervised clustering algorithm; in this case, the GeneSpring Version 7.1 (Agilent) implementation of the K-Means algorithm (k = 30). All transcripts detected in at least one sample…
We implemented the module-construction strategy described above, using as input a total of 239 peripheral-blood mononuclear cell (PBMC) samples obtained from individuals with one of the following conditions: systemic juvenile idiopathic arthritis (n = 47), systemic lupus erythematosus (n = 40), type I diabetes (n = 20), metastatic melanoma (n = 39), acute infections (Escherichia coli [n = 22], St…
The stringency of this algorithm was tested statistically by implementation of the same module-construction procedure after randomization of the original data set. This process was repeated 200 times, without a single module identified. Therefore, the analysis of gene-cluster membership across multiple diseases provided a stringent means to identify PBMC transcriptional modules."
GSE11908	GSE11908_56_DEG_FDR_down	Y	maleeningitis_vs_Lupus Erythematosus_ Systemic_down	Construction of a modular analysis framework for blood Genomics Studies	Homo sapiens	PBMC	Blood	maleeningitis vs Lupus Erythematosus_ Systemic	Jessica Liu	DiseaseState	Y	N/A	N/A	DEG	Summary We designed a strategy for microarray analysis that is based on the identification of transcriptional modules formed by genes coordinately expressed in multiple disease data sets. Mapping changes in gene expression at the module level generated disease-specific transcriptional fingerprints that provide a stable framework for the visualization and functional interpretation of microarray da…
Overall design The first step of the module-construction process analyzes expression patterns of transcripts across samples for individual diseases: sets of coordinately expressed transcripts were identified with an unsupervised clustering algorithm; in this case, the GeneSpring Version 7.1 (Agilent) implementation of the K-Means algorithm (k = 30). All transcripts detected in at least one sample…
We implemented the module-construction strategy described above, using as input a total of 239 peripheral-blood mononuclear cell (PBMC) samples obtained from individuals with one of the following conditions: systemic juvenile idiopathic arthritis (n = 47), systemic lupus erythematosus (n = 40), type I diabetes (n = 20), metastatic melanoma (n = 39), acute infections (Escherichia coli [n = 22], St…
The stringency of this algorithm was tested statistically by implementation of the same module-construction procedure after randomization of the original data set. This process was repeated 200 times, without a single module identified. Therefore, the analysis of gene-cluster membership across multiple diseases provided a stringent means to identify PBMC transcriptional modules."
GSE11908	GSE11908_57_DEG_FDR_up	Y	Endocarditis/Bacteremia_vs_Lupus Erythematosus_ Systemic_up	Construction of a modular analysis framework for blood Genomics Studies	Homo sapiens	PBMC	Blood	Endocarditis/Bacteremia vs Lupus Erythematosus_ Systemic	Jessica Liu	DiseaseState	Y	N/A	N/A	DEG	Summary We designed a strategy for microarray analysis that is based on the identification of transcriptional modules formed by genes coordinately expressed in multiple disease data sets. Mapping changes in gene expression at the module level generated disease-specific transcriptional fingerprints that provide a stable framework for the visualization and functional interpretation of microarray da…
Overall design The first step of the module-construction process analyzes expression patterns of transcripts across samples for individual diseases: sets of coordinately expressed transcripts were identified with an unsupervised clustering algorithm; in this case, the GeneSpring Version 7.1 (Agilent) implementation of the K-Means algorithm (k = 30). All transcripts detected in at least one sample…
We implemented the module-construction strategy described above, using as input a total of 239 peripheral-blood mononuclear cell (PBMC) samples obtained from individuals with one of the following conditions: systemic juvenile idiopathic arthritis (n = 47), systemic lupus erythematosus (n = 40), type I diabetes (n = 20), metastatic melanoma (n = 39), acute infections (Escherichia coli [n = 22], St…
The stringency of this algorithm was tested statistically by implementation of the same module-construction procedure after randomization of the original data set. This process was repeated 200 times, without a single module identified. Therefore, the analysis of gene-cluster membership across multiple diseases provided a stringent means to identify PBMC transcriptional modules."
GSE11908	GSE11908_57_DEG_FDR_down	Y	Endocarditis/Bacteremia_vs_Lupus Erythematosus_ Systemic_down	Construction of a modular analysis framework for blood Genomics Studies	Homo sapiens	PBMC	Blood	Endocarditis/Bacteremia vs Lupus Erythematosus_ Systemic	Jessica Liu	DiseaseState	Y	N/A	N/A	DEG	Summary We designed a strategy for microarray analysis that is based on the identification of transcriptional modules formed by genes coordinately expressed in multiple disease data sets. Mapping changes in gene expression at the module level generated disease-specific transcriptional fingerprints that provide a stable framework for the visualization and functional interpretation of microarray da…
Overall design The first step of the module-construction process analyzes expression patterns of transcripts across samples for individual diseases: sets of coordinately expressed transcripts were identified with an unsupervised clustering algorithm; in this case, the GeneSpring Version 7.1 (Agilent) implementation of the K-Means algorithm (k = 30). All transcripts detected in at least one sample…
We implemented the module-construction strategy described above, using as input a total of 239 peripheral-blood mononuclear cell (PBMC) samples obtained from individuals with one of the following conditions: systemic juvenile idiopathic arthritis (n = 47), systemic lupus erythematosus (n = 40), type I diabetes (n = 20), metastatic melanoma (n = 39), acute infections (Escherichia coli [n = 22], St…
The stringency of this algorithm was tested statistically by implementation of the same module-construction procedure after randomization of the original data set. This process was repeated 200 times, without a single module identified. Therefore, the analysis of gene-cluster membership across multiple diseases provided a stringent means to identify PBMC transcriptional modules."
GSE11908	GSE11908_58_DEG_FDR_up	Y	Cellulitis_vs_Lupus Erythematosus_ Systemic_up	Construction of a modular analysis framework for blood Genomics Studies	Homo sapiens	PBMC	Blood	Cellulitis vs Lupus Erythematosus_ Systemic	Jessica Liu	DiseaseState	Y	N/A	N/A	DEG	Summary We designed a strategy for microarray analysis that is based on the identification of transcriptional modules formed by genes coordinately expressed in multiple disease data sets. Mapping changes in gene expression at the module level generated disease-specific transcriptional fingerprints that provide a stable framework for the visualization and functional interpretation of microarray da…
Overall design The first step of the module-construction process analyzes expression patterns of transcripts across samples for individual diseases: sets of coordinately expressed transcripts were identified with an unsupervised clustering algorithm; in this case, the GeneSpring Version 7.1 (Agilent) implementation of the K-Means algorithm (k = 30). All transcripts detected in at least one sample…
We implemented the module-construction strategy described above, using as input a total of 239 peripheral-blood mononuclear cell (PBMC) samples obtained from individuals with one of the following conditions: systemic juvenile idiopathic arthritis (n = 47), systemic lupus erythematosus (n = 40), type I diabetes (n = 20), metastatic melanoma (n = 39), acute infections (Escherichia coli [n = 22], St…
The stringency of this algorithm was tested statistically by implementation of the same module-construction procedure after randomization of the original data set. This process was repeated 200 times, without a single module identified. Therefore, the analysis of gene-cluster membership across multiple diseases provided a stringent means to identify PBMC transcriptional modules."
GSE11908	GSE11908_58_DEG_FDR_down	Y	Cellulitis_vs_Lupus Erythematosus_ Systemic_down	Construction of a modular analysis framework for blood Genomics Studies	Homo sapiens	PBMC	Blood	Cellulitis vs Lupus Erythematosus_ Systemic	Jessica Liu	DiseaseState	Y	N/A	N/A	DEG	Summary We designed a strategy for microarray analysis that is based on the identification of transcriptional modules formed by genes coordinately expressed in multiple disease data sets. Mapping changes in gene expression at the module level generated disease-specific transcriptional fingerprints that provide a stable framework for the visualization and functional interpretation of microarray da…
Overall design The first step of the module-construction process analyzes expression patterns of transcripts across samples for individual diseases: sets of coordinately expressed transcripts were identified with an unsupervised clustering algorithm; in this case, the GeneSpring Version 7.1 (Agilent) implementation of the K-Means algorithm (k = 30). All transcripts detected in at least one sample…
We implemented the module-construction strategy described above, using as input a total of 239 peripheral-blood mononuclear cell (PBMC) samples obtained from individuals with one of the following conditions: systemic juvenile idiopathic arthritis (n = 47), systemic lupus erythematosus (n = 40), type I diabetes (n = 20), metastatic melanoma (n = 39), acute infections (Escherichia coli [n = 22], St…
The stringency of this algorithm was tested statistically by implementation of the same module-construction procedure after randomization of the original data set. This process was repeated 200 times, without a single module identified. Therefore, the analysis of gene-cluster membership across multiple diseases provided a stringent means to identify PBMC transcriptional modules."
GSE11908	GSE11908_59_DEG_FDR_up	Y	Melanoma_vs_Lupus Erythematosus_ Systemic_up	Construction of a modular analysis framework for blood Genomics Studies	Homo sapiens	PBMC	Blood	Melanoma vs Lupus Erythematosus_ Systemic	Jessica Liu	DiseaseState	Y	N/A	N/A	DEG	Summary We designed a strategy for microarray analysis that is based on the identification of transcriptional modules formed by genes coordinately expressed in multiple disease data sets. Mapping changes in gene expression at the module level generated disease-specific transcriptional fingerprints that provide a stable framework for the visualization and functional interpretation of microarray da…
Overall design The first step of the module-construction process analyzes expression patterns of transcripts across samples for individual diseases: sets of coordinately expressed transcripts were identified with an unsupervised clustering algorithm; in this case, the GeneSpring Version 7.1 (Agilent) implementation of the K-Means algorithm (k = 30). All transcripts detected in at least one sample…
We implemented the module-construction strategy described above, using as input a total of 239 peripheral-blood mononuclear cell (PBMC) samples obtained from individuals with one of the following conditions: systemic juvenile idiopathic arthritis (n = 47), systemic lupus erythematosus (n = 40), type I diabetes (n = 20), metastatic melanoma (n = 39), acute infections (Escherichia coli [n = 22], St…
The stringency of this algorithm was tested statistically by implementation of the same module-construction procedure after randomization of the original data set. This process was repeated 200 times, without a single module identified. Therefore, the analysis of gene-cluster membership across multiple diseases provided a stringent means to identify PBMC transcriptional modules."
GSE11908	GSE11908_59_DEG_FDR_down	Y	Melanoma_vs_Lupus Erythematosus_ Systemic_down	Construction of a modular analysis framework for blood Genomics Studies	Homo sapiens	PBMC	Blood	Melanoma vs Lupus Erythematosus_ Systemic	Jessica Liu	DiseaseState	Y	N/A	N/A	DEG	Summary We designed a strategy for microarray analysis that is based on the identification of transcriptional modules formed by genes coordinately expressed in multiple disease data sets. Mapping changes in gene expression at the module level generated disease-specific transcriptional fingerprints that provide a stable framework for the visualization and functional interpretation of microarray da…
Overall design The first step of the module-construction process analyzes expression patterns of transcripts across samples for individual diseases: sets of coordinately expressed transcripts were identified with an unsupervised clustering algorithm; in this case, the GeneSpring Version 7.1 (Agilent) implementation of the K-Means algorithm (k = 30). All transcripts detected in at least one sample…
We implemented the module-construction strategy described above, using as input a total of 239 peripheral-blood mononuclear cell (PBMC) samples obtained from individuals with one of the following conditions: systemic juvenile idiopathic arthritis (n = 47), systemic lupus erythematosus (n = 40), type I diabetes (n = 20), metastatic melanoma (n = 39), acute infections (Escherichia coli [n = 22], St…
The stringency of this algorithm was tested statistically by implementation of the same module-construction procedure after randomization of the original data set. This process was repeated 200 times, without a single module identified. Therefore, the analysis of gene-cluster membership across multiple diseases provided a stringent means to identify PBMC transcriptional modules."
GSE11908	GSE11908_60_DEG_rawP_up	Y	Liver Cirrhosis_ Biliary_vs_Lupus Erythematosus_ Systemi_up	Construction of a modular analysis framework for blood Genomics Studies	Homo sapiens	PBMC	Blood	Liver Cirrhosis_ Biliary vs Lupus Erythematosus_ Systemi	Jessica Liu	DiseaseState	Y	N/A	N/A	DEG	Summary We designed a strategy for microarray analysis that is based on the identification of transcriptional modules formed by genes coordinately expressed in multiple disease data sets. Mapping changes in gene expression at the module level generated disease-specific transcriptional fingerprints that provide a stable framework for the visualization and functional interpretation of microarray da…
Overall design The first step of the module-construction process analyzes expression patterns of transcripts across samples for individual diseases: sets of coordinately expressed transcripts were identified with an unsupervised clustering algorithm; in this case, the GeneSpring Version 7.1 (Agilent) implementation of the K-Means algorithm (k = 30). All transcripts detected in at least one sample…
We implemented the module-construction strategy described above, using as input a total of 239 peripheral-blood mononuclear cell (PBMC) samples obtained from individuals with one of the following conditions: systemic juvenile idiopathic arthritis (n = 47), systemic lupus erythematosus (n = 40), type I diabetes (n = 20), metastatic melanoma (n = 39), acute infections (Escherichia coli [n = 22], St…
The stringency of this algorithm was tested statistically by implementation of the same module-construction procedure after randomization of the original data set. This process was repeated 200 times, without a single module identified. Therefore, the analysis of gene-cluster membership across multiple diseases provided a stringent means to identify PBMC transcriptional modules."
GSE11908	GSE11908_60_DEG_rawP_down	Y	Liver Cirrhosis_ Biliary_vs_Lupus Erythematosus_ Systemi_down	Construction of a modular analysis framework for blood Genomics Studies	Homo sapiens	PBMC	Blood	Liver Cirrhosis_ Biliary vs Lupus Erythematosus_ Systemi	Jessica Liu	DiseaseState	Y	N/A	N/A	DEG	Summary We designed a strategy for microarray analysis that is based on the identification of transcriptional modules formed by genes coordinately expressed in multiple disease data sets. Mapping changes in gene expression at the module level generated disease-specific transcriptional fingerprints that provide a stable framework for the visualization and functional interpretation of microarray da…
Overall design The first step of the module-construction process analyzes expression patterns of transcripts across samples for individual diseases: sets of coordinately expressed transcripts were identified with an unsupervised clustering algorithm; in this case, the GeneSpring Version 7.1 (Agilent) implementation of the K-Means algorithm (k = 30). All transcripts detected in at least one sample…
We implemented the module-construction strategy described above, using as input a total of 239 peripheral-blood mononuclear cell (PBMC) samples obtained from individuals with one of the following conditions: systemic juvenile idiopathic arthritis (n = 47), systemic lupus erythematosus (n = 40), type I diabetes (n = 20), metastatic melanoma (n = 39), acute infections (Escherichia coli [n = 22], St…
The stringency of this algorithm was tested statistically by implementation of the same module-construction procedure after randomization of the original data set. This process was repeated 200 times, without a single module identified. Therefore, the analysis of gene-cluster membership across multiple diseases provided a stringent means to identify PBMC transcriptional modules."
GSE11908	GSE11908_61_DEG_FDR_up	Y	Liver Failure_ Acute_vs_Lupus Erythematosus_ Systemic_up	Construction of a modular analysis framework for blood Genomics Studies	Homo sapiens	PBMC	Blood	Liver Failure_ Acute vs Lupus Erythematosus_ Systemic	Jessica Liu	DiseaseState	Y	N/A	N/A	DEG	Summary We designed a strategy for microarray analysis that is based on the identification of transcriptional modules formed by genes coordinately expressed in multiple disease data sets. Mapping changes in gene expression at the module level generated disease-specific transcriptional fingerprints that provide a stable framework for the visualization and functional interpretation of microarray da…
Overall design The first step of the module-construction process analyzes expression patterns of transcripts across samples for individual diseases: sets of coordinately expressed transcripts were identified with an unsupervised clustering algorithm; in this case, the GeneSpring Version 7.1 (Agilent) implementation of the K-Means algorithm (k = 30). All transcripts detected in at least one sample…
We implemented the module-construction strategy described above, using as input a total of 239 peripheral-blood mononuclear cell (PBMC) samples obtained from individuals with one of the following conditions: systemic juvenile idiopathic arthritis (n = 47), systemic lupus erythematosus (n = 40), type I diabetes (n = 20), metastatic melanoma (n = 39), acute infections (Escherichia coli [n = 22], St…
The stringency of this algorithm was tested statistically by implementation of the same module-construction procedure after randomization of the original data set. This process was repeated 200 times, without a single module identified. Therefore, the analysis of gene-cluster membership across multiple diseases provided a stringent means to identify PBMC transcriptional modules."
GSE11908	GSE11908_61_DEG_FDR_down	Y	Liver Failure_ Acute_vs_Lupus Erythematosus_ Systemic_down	Construction of a modular analysis framework for blood Genomics Studies	Homo sapiens	PBMC	Blood	Liver Failure_ Acute vs Lupus Erythematosus_ Systemic	Jessica Liu	DiseaseState	Y	N/A	N/A	DEG	Summary We designed a strategy for microarray analysis that is based on the identification of transcriptional modules formed by genes coordinately expressed in multiple disease data sets. Mapping changes in gene expression at the module level generated disease-specific transcriptional fingerprints that provide a stable framework for the visualization and functional interpretation of microarray da…
Overall design The first step of the module-construction process analyzes expression patterns of transcripts across samples for individual diseases: sets of coordinately expressed transcripts were identified with an unsupervised clustering algorithm; in this case, the GeneSpring Version 7.1 (Agilent) implementation of the K-Means algorithm (k = 30). All transcripts detected in at least one sample…
We implemented the module-construction strategy described above, using as input a total of 239 peripheral-blood mononuclear cell (PBMC) samples obtained from individuals with one of the following conditions: systemic juvenile idiopathic arthritis (n = 47), systemic lupus erythematosus (n = 40), type I diabetes (n = 20), metastatic melanoma (n = 39), acute infections (Escherichia coli [n = 22], St…
The stringency of this algorithm was tested statistically by implementation of the same module-construction procedure after randomization of the original data set. This process was repeated 200 times, without a single module identified. Therefore, the analysis of gene-cluster membership across multiple diseases provided a stringent means to identify PBMC transcriptional modules."
GSE11908	GSE11908_62_DEG_rawP_up	Y	mx.Carcinoid_vs_Lupus Erythematosus_ Systemic_up	Construction of a modular analysis framework for blood Genomics Studies	Homo sapiens	PBMC	Blood	mx.Carcinoid vs Lupus Erythematosus_ Systemic	Jessica Liu	DiseaseState	Y	N/A	N/A	DEG	Summary We designed a strategy for microarray analysis that is based on the identification of transcriptional modules formed by genes coordinately expressed in multiple disease data sets. Mapping changes in gene expression at the module level generated disease-specific transcriptional fingerprints that provide a stable framework for the visualization and functional interpretation of microarray da…
Overall design The first step of the module-construction process analyzes expression patterns of transcripts across samples for individual diseases: sets of coordinately expressed transcripts were identified with an unsupervised clustering algorithm; in this case, the GeneSpring Version 7.1 (Agilent) implementation of the K-Means algorithm (k = 30). All transcripts detected in at least one sample…
We implemented the module-construction strategy described above, using as input a total of 239 peripheral-blood mononuclear cell (PBMC) samples obtained from individuals with one of the following conditions: systemic juvenile idiopathic arthritis (n = 47), systemic lupus erythematosus (n = 40), type I diabetes (n = 20), metastatic melanoma (n = 39), acute infections (Escherichia coli [n = 22], St…
The stringency of this algorithm was tested statistically by implementation of the same module-construction procedure after randomization of the original data set. This process was repeated 200 times, without a single module identified. Therefore, the analysis of gene-cluster membership across multiple diseases provided a stringent means to identify PBMC transcriptional modules."
GSE11908	GSE11908_62_DEG_rawP_down	Y	mx.Carcinoid_vs_Lupus Erythematosus_ Systemic_down	Construction of a modular analysis framework for blood Genomics Studies	Homo sapiens	PBMC	Blood	mx.Carcinoid vs Lupus Erythematosus_ Systemic	Jessica Liu	DiseaseState	Y	N/A	N/A	DEG	Summary We designed a strategy for microarray analysis that is based on the identification of transcriptional modules formed by genes coordinately expressed in multiple disease data sets. Mapping changes in gene expression at the module level generated disease-specific transcriptional fingerprints that provide a stable framework for the visualization and functional interpretation of microarray da…
Overall design The first step of the module-construction process analyzes expression patterns of transcripts across samples for individual diseases: sets of coordinately expressed transcripts were identified with an unsupervised clustering algorithm; in this case, the GeneSpring Version 7.1 (Agilent) implementation of the K-Means algorithm (k = 30). All transcripts detected in at least one sample…
We implemented the module-construction strategy described above, using as input a total of 239 peripheral-blood mononuclear cell (PBMC) samples obtained from individuals with one of the following conditions: systemic juvenile idiopathic arthritis (n = 47), systemic lupus erythematosus (n = 40), type I diabetes (n = 20), metastatic melanoma (n = 39), acute infections (Escherichia coli [n = 22], St…
The stringency of this algorithm was tested statistically by implementation of the same module-construction procedure after randomization of the original data set. This process was repeated 200 times, without a single module identified. Therefore, the analysis of gene-cluster membership across multiple diseases provided a stringent means to identify PBMC transcriptional modules."
GSE11908	GSE11908_63_DEG_rawP_up	Y	Cyrptogenic_vs_Lupus Erythematosus_ Systemic_up	Construction of a modular analysis framework for blood Genomics Studies	Homo sapiens	PBMC	Blood	Cyrptogenic vs Lupus Erythematosus_ Systemic	Jessica Liu	DiseaseState	Y	N/A	N/A	DEG	Summary We designed a strategy for microarray analysis that is based on the identification of transcriptional modules formed by genes coordinately expressed in multiple disease data sets. Mapping changes in gene expression at the module level generated disease-specific transcriptional fingerprints that provide a stable framework for the visualization and functional interpretation of microarray da…
Overall design The first step of the module-construction process analyzes expression patterns of transcripts across samples for individual diseases: sets of coordinately expressed transcripts were identified with an unsupervised clustering algorithm; in this case, the GeneSpring Version 7.1 (Agilent) implementation of the K-Means algorithm (k = 30). All transcripts detected in at least one sample…
We implemented the module-construction strategy described above, using as input a total of 239 peripheral-blood mononuclear cell (PBMC) samples obtained from individuals with one of the following conditions: systemic juvenile idiopathic arthritis (n = 47), systemic lupus erythematosus (n = 40), type I diabetes (n = 20), metastatic melanoma (n = 39), acute infections (Escherichia coli [n = 22], St…
The stringency of this algorithm was tested statistically by implementation of the same module-construction procedure after randomization of the original data set. This process was repeated 200 times, without a single module identified. Therefore, the analysis of gene-cluster membership across multiple diseases provided a stringent means to identify PBMC transcriptional modules."
GSE11908	GSE11908_63_DEG_rawP_down	Y	Cyrptogenic_vs_Lupus Erythematosus_ Systemic_down	Construction of a modular analysis framework for blood Genomics Studies	Homo sapiens	PBMC	Blood	Cyrptogenic vs Lupus Erythematosus_ Systemic	Jessica Liu	DiseaseState	Y	N/A	N/A	DEG	Summary We designed a strategy for microarray analysis that is based on the identification of transcriptional modules formed by genes coordinately expressed in multiple disease data sets. Mapping changes in gene expression at the module level generated disease-specific transcriptional fingerprints that provide a stable framework for the visualization and functional interpretation of microarray da…
Overall design The first step of the module-construction process analyzes expression patterns of transcripts across samples for individual diseases: sets of coordinately expressed transcripts were identified with an unsupervised clustering algorithm; in this case, the GeneSpring Version 7.1 (Agilent) implementation of the K-Means algorithm (k = 30). All transcripts detected in at least one sample…
We implemented the module-construction strategy described above, using as input a total of 239 peripheral-blood mononuclear cell (PBMC) samples obtained from individuals with one of the following conditions: systemic juvenile idiopathic arthritis (n = 47), systemic lupus erythematosus (n = 40), type I diabetes (n = 20), metastatic melanoma (n = 39), acute infections (Escherichia coli [n = 22], St…
The stringency of this algorithm was tested statistically by implementation of the same module-construction procedure after randomization of the original data set. This process was repeated 200 times, without a single module identified. Therefore, the analysis of gene-cluster membership across multiple diseases provided a stringent means to identify PBMC transcriptional modules."
GSE11908	GSE11908_64_DEG_FDR_up	Y	Nonalcoholic Steatohepatitis_vs_Lupus Erythematosus_ Systemic_up	Construction of a modular analysis framework for blood Genomics Studies	Homo sapiens	PBMC	Blood	Nonalcoholic Steatohepatitis vs Lupus Erythematosus_ Systemic	Jessica Liu	DiseaseState	Y	N/A	N/A	DEG	Summary We designed a strategy for microarray analysis that is based on the identification of transcriptional modules formed by genes coordinately expressed in multiple disease data sets. Mapping changes in gene expression at the module level generated disease-specific transcriptional fingerprints that provide a stable framework for the visualization and functional interpretation of microarray da…
Overall design The first step of the module-construction process analyzes expression patterns of transcripts across samples for individual diseases: sets of coordinately expressed transcripts were identified with an unsupervised clustering algorithm; in this case, the GeneSpring Version 7.1 (Agilent) implementation of the K-Means algorithm (k = 30). All transcripts detected in at least one sample…
We implemented the module-construction strategy described above, using as input a total of 239 peripheral-blood mononuclear cell (PBMC) samples obtained from individuals with one of the following conditions: systemic juvenile idiopathic arthritis (n = 47), systemic lupus erythematosus (n = 40), type I diabetes (n = 20), metastatic melanoma (n = 39), acute infections (Escherichia coli [n = 22], St…
The stringency of this algorithm was tested statistically by implementation of the same module-construction procedure after randomization of the original data set. This process was repeated 200 times, without a single module identified. Therefore, the analysis of gene-cluster membership across multiple diseases provided a stringent means to identify PBMC transcriptional modules."
GSE11908	GSE11908_64_DEG_FDR_down	Y	Nonalcoholic Steatohepatitis_vs_Lupus Erythematosus_ Systemic_down	Construction of a modular analysis framework for blood Genomics Studies	Homo sapiens	PBMC	Blood	Nonalcoholic Steatohepatitis vs Lupus Erythematosus_ Systemic	Jessica Liu	DiseaseState	Y	N/A	N/A	DEG	Summary We designed a strategy for microarray analysis that is based on the identification of transcriptional modules formed by genes coordinately expressed in multiple disease data sets. Mapping changes in gene expression at the module level generated disease-specific transcriptional fingerprints that provide a stable framework for the visualization and functional interpretation of microarray da…
Overall design The first step of the module-construction process analyzes expression patterns of transcripts across samples for individual diseases: sets of coordinately expressed transcripts were identified with an unsupervised clustering algorithm; in this case, the GeneSpring Version 7.1 (Agilent) implementation of the K-Means algorithm (k = 30). All transcripts detected in at least one sample…
We implemented the module-construction strategy described above, using as input a total of 239 peripheral-blood mononuclear cell (PBMC) samples obtained from individuals with one of the following conditions: systemic juvenile idiopathic arthritis (n = 47), systemic lupus erythematosus (n = 40), type I diabetes (n = 20), metastatic melanoma (n = 39), acute infections (Escherichia coli [n = 22], St…
The stringency of this algorithm was tested statistically by implementation of the same module-construction procedure after randomization of the original data set. This process was repeated 200 times, without a single module identified. Therefore, the analysis of gene-cluster membership across multiple diseases provided a stringent means to identify PBMC transcriptional modules."
GSE11908	GSE11908_65_DEG_rawP_up	Y	Primary Sclerosing Cholangitis_vs_Lupus Erythematosus_ Systemic_up	Construction of a modular analysis framework for blood Genomics Studies	Homo sapiens	PBMC	Blood	Primary Sclerosing Cholangitis vs Lupus Erythematosus_ Systemic	Jessica Liu	DiseaseState	Y	N/A	N/A	DEG	Summary We designed a strategy for microarray analysis that is based on the identification of transcriptional modules formed by genes coordinately expressed in multiple disease data sets. Mapping changes in gene expression at the module level generated disease-specific transcriptional fingerprints that provide a stable framework for the visualization and functional interpretation of microarray da…
Overall design The first step of the module-construction process analyzes expression patterns of transcripts across samples for individual diseases: sets of coordinately expressed transcripts were identified with an unsupervised clustering algorithm; in this case, the GeneSpring Version 7.1 (Agilent) implementation of the K-Means algorithm (k = 30). All transcripts detected in at least one sample…
We implemented the module-construction strategy described above, using as input a total of 239 peripheral-blood mononuclear cell (PBMC) samples obtained from individuals with one of the following conditions: systemic juvenile idiopathic arthritis (n = 47), systemic lupus erythematosus (n = 40), type I diabetes (n = 20), metastatic melanoma (n = 39), acute infections (Escherichia coli [n = 22], St…
The stringency of this algorithm was tested statistically by implementation of the same module-construction procedure after randomization of the original data set. This process was repeated 200 times, without a single module identified. Therefore, the analysis of gene-cluster membership across multiple diseases provided a stringent means to identify PBMC transcriptional modules."
GSE11908	GSE11908_65_DEG_rawP_down	Y	Primary Sclerosing Cholangitis_vs_Lupus Erythematosus_ Systemic_down	Construction of a modular analysis framework for blood Genomics Studies	Homo sapiens	PBMC	Blood	Primary Sclerosing Cholangitis vs Lupus Erythematosus_ Systemic	Jessica Liu	DiseaseState	Y	N/A	N/A	DEG	Summary We designed a strategy for microarray analysis that is based on the identification of transcriptional modules formed by genes coordinately expressed in multiple disease data sets. Mapping changes in gene expression at the module level generated disease-specific transcriptional fingerprints that provide a stable framework for the visualization and functional interpretation of microarray da…
Overall design The first step of the module-construction process analyzes expression patterns of transcripts across samples for individual diseases: sets of coordinately expressed transcripts were identified with an unsupervised clustering algorithm; in this case, the GeneSpring Version 7.1 (Agilent) implementation of the K-Means algorithm (k = 30). All transcripts detected in at least one sample…
We implemented the module-construction strategy described above, using as input a total of 239 peripheral-blood mononuclear cell (PBMC) samples obtained from individuals with one of the following conditions: systemic juvenile idiopathic arthritis (n = 47), systemic lupus erythematosus (n = 40), type I diabetes (n = 20), metastatic melanoma (n = 39), acute infections (Escherichia coli [n = 22], St…
The stringency of this algorithm was tested statistically by implementation of the same module-construction procedure after randomization of the original data set. This process was repeated 200 times, without a single module identified. Therefore, the analysis of gene-cluster membership across multiple diseases provided a stringent means to identify PBMC transcriptional modules."
GSE11908	GSE11908_66_DEG_rawP_up	Y	Laennec_s Cirrhosis and Postnecrotic Cirrhosis Type C_vs_Lupus Erythematosus_ Systemic_up	Construction of a modular analysis framework for blood Genomics Studies	Homo sapiens	PBMC	Blood	Laennec_s Cirrhosis and Postnecrotic Cirrhosis Type C vs Lupus Erythematosus_ Systemic	Jessica Liu	DiseaseState	Y	N/A	N/A	DEG	Summary We designed a strategy for microarray analysis that is based on the identification of transcriptional modules formed by genes coordinately expressed in multiple disease data sets. Mapping changes in gene expression at the module level generated disease-specific transcriptional fingerprints that provide a stable framework for the visualization and functional interpretation of microarray da…
Overall design The first step of the module-construction process analyzes expression patterns of transcripts across samples for individual diseases: sets of coordinately expressed transcripts were identified with an unsupervised clustering algorithm; in this case, the GeneSpring Version 7.1 (Agilent) implementation of the K-Means algorithm (k = 30). All transcripts detected in at least one sample…
We implemented the module-construction strategy described above, using as input a total of 239 peripheral-blood mononuclear cell (PBMC) samples obtained from individuals with one of the following conditions: systemic juvenile idiopathic arthritis (n = 47), systemic lupus erythematosus (n = 40), type I diabetes (n = 20), metastatic melanoma (n = 39), acute infections (Escherichia coli [n = 22], St…
The stringency of this algorithm was tested statistically by implementation of the same module-construction procedure after randomization of the original data set. This process was repeated 200 times, without a single module identified. Therefore, the analysis of gene-cluster membership across multiple diseases provided a stringent means to identify PBMC transcriptional modules."
GSE11908	GSE11908_66_DEG_rawP_down	Y	Laennec_s Cirrhosis and Postnecrotic Cirrhosis Type C_vs_Lupus Erythematosus_ Systemic_down	Construction of a modular analysis framework for blood Genomics Studies	Homo sapiens	PBMC	Blood	Laennec_s Cirrhosis and Postnecrotic Cirrhosis Type C vs Lupus Erythematosus_ Systemic	Jessica Liu	DiseaseState	Y	N/A	N/A	DEG	Summary We designed a strategy for microarray analysis that is based on the identification of transcriptional modules formed by genes coordinately expressed in multiple disease data sets. Mapping changes in gene expression at the module level generated disease-specific transcriptional fingerprints that provide a stable framework for the visualization and functional interpretation of microarray da…
Overall design The first step of the module-construction process analyzes expression patterns of transcripts across samples for individual diseases: sets of coordinately expressed transcripts were identified with an unsupervised clustering algorithm; in this case, the GeneSpring Version 7.1 (Agilent) implementation of the K-Means algorithm (k = 30). All transcripts detected in at least one sample…
We implemented the module-construction strategy described above, using as input a total of 239 peripheral-blood mononuclear cell (PBMC) samples obtained from individuals with one of the following conditions: systemic juvenile idiopathic arthritis (n = 47), systemic lupus erythematosus (n = 40), type I diabetes (n = 20), metastatic melanoma (n = 39), acute infections (Escherichia coli [n = 22], St…
The stringency of this algorithm was tested statistically by implementation of the same module-construction procedure after randomization of the original data set. This process was repeated 200 times, without a single module identified. Therefore, the analysis of gene-cluster membership across multiple diseases provided a stringent means to identify PBMC transcriptional modules."
GSE11908	GSE11908_67_DEG_FDR_up	Y	Hepatitis_ Autoimmune_vs_Lupus Erythematosus_ Systemic_up	Construction of a modular analysis framework for blood Genomics Studies	Homo sapiens	PBMC	Blood	Hepatitis_ Autoimmune vs Lupus Erythematosus_ Systemic	Jessica Liu	DiseaseState	Y	N/A	N/A	DEG	Summary We designed a strategy for microarray analysis that is based on the identification of transcriptional modules formed by genes coordinately expressed in multiple disease data sets. Mapping changes in gene expression at the module level generated disease-specific transcriptional fingerprints that provide a stable framework for the visualization and functional interpretation of microarray da…
Overall design The first step of the module-construction process analyzes expression patterns of transcripts across samples for individual diseases: sets of coordinately expressed transcripts were identified with an unsupervised clustering algorithm; in this case, the GeneSpring Version 7.1 (Agilent) implementation of the K-Means algorithm (k = 30). All transcripts detected in at least one sample…
We implemented the module-construction strategy described above, using as input a total of 239 peripheral-blood mononuclear cell (PBMC) samples obtained from individuals with one of the following conditions: systemic juvenile idiopathic arthritis (n = 47), systemic lupus erythematosus (n = 40), type I diabetes (n = 20), metastatic melanoma (n = 39), acute infections (Escherichia coli [n = 22], St…
The stringency of this algorithm was tested statistically by implementation of the same module-construction procedure after randomization of the original data set. This process was repeated 200 times, without a single module identified. Therefore, the analysis of gene-cluster membership across multiple diseases provided a stringent means to identify PBMC transcriptional modules."
GSE11908	GSE11908_67_DEG_FDR_down	Y	Hepatitis_ Autoimmune_vs_Lupus Erythematosus_ Systemic_down	Construction of a modular analysis framework for blood Genomics Studies	Homo sapiens	PBMC	Blood	Hepatitis_ Autoimmune vs Lupus Erythematosus_ Systemic	Jessica Liu	DiseaseState	Y	N/A	N/A	DEG	Summary We designed a strategy for microarray analysis that is based on the identification of transcriptional modules formed by genes coordinately expressed in multiple disease data sets. Mapping changes in gene expression at the module level generated disease-specific transcriptional fingerprints that provide a stable framework for the visualization and functional interpretation of microarray da…
Overall design The first step of the module-construction process analyzes expression patterns of transcripts across samples for individual diseases: sets of coordinately expressed transcripts were identified with an unsupervised clustering algorithm; in this case, the GeneSpring Version 7.1 (Agilent) implementation of the K-Means algorithm (k = 30). All transcripts detected in at least one sample…
We implemented the module-construction strategy described above, using as input a total of 239 peripheral-blood mononuclear cell (PBMC) samples obtained from individuals with one of the following conditions: systemic juvenile idiopathic arthritis (n = 47), systemic lupus erythematosus (n = 40), type I diabetes (n = 20), metastatic melanoma (n = 39), acute infections (Escherichia coli [n = 22], St…
The stringency of this algorithm was tested statistically by implementation of the same module-construction procedure after randomization of the original data set. This process was repeated 200 times, without a single module identified. Therefore, the analysis of gene-cluster membership across multiple diseases provided a stringent means to identify PBMC transcriptional modules."
GSE11908	GSE11908_68_DEG_FDR_up	Y	PSC-UC_vs_Lupus Erythematosus_ Systemic_up	Construction of a modular analysis framework for blood Genomics Studies	Homo sapiens	PBMC	Blood	PSC-UC vs Lupus Erythematosus_ Systemic	Jessica Liu	DiseaseState	Y	N/A	N/A	DEG	Summary We designed a strategy for microarray analysis that is based on the identification of transcriptional modules formed by genes coordinately expressed in multiple disease data sets. Mapping changes in gene expression at the module level generated disease-specific transcriptional fingerprints that provide a stable framework for the visualization and functional interpretation of microarray da…
Overall design The first step of the module-construction process analyzes expression patterns of transcripts across samples for individual diseases: sets of coordinately expressed transcripts were identified with an unsupervised clustering algorithm; in this case, the GeneSpring Version 7.1 (Agilent) implementation of the K-Means algorithm (k = 30). All transcripts detected in at least one sample…
We implemented the module-construction strategy described above, using as input a total of 239 peripheral-blood mononuclear cell (PBMC) samples obtained from individuals with one of the following conditions: systemic juvenile idiopathic arthritis (n = 47), systemic lupus erythematosus (n = 40), type I diabetes (n = 20), metastatic melanoma (n = 39), acute infections (Escherichia coli [n = 22], St…
The stringency of this algorithm was tested statistically by implementation of the same module-construction procedure after randomization of the original data set. This process was repeated 200 times, without a single module identified. Therefore, the analysis of gene-cluster membership across multiple diseases provided a stringent means to identify PBMC transcriptional modules."
GSE11908	GSE11908_68_DEG_FDR_down	Y	PSC-UC_vs_Lupus Erythematosus_ Systemic_down	Construction of a modular analysis framework for blood Genomics Studies	Homo sapiens	PBMC	Blood	PSC-UC vs Lupus Erythematosus_ Systemic	Jessica Liu	DiseaseState	Y	N/A	N/A	DEG	Summary We designed a strategy for microarray analysis that is based on the identification of transcriptional modules formed by genes coordinately expressed in multiple disease data sets. Mapping changes in gene expression at the module level generated disease-specific transcriptional fingerprints that provide a stable framework for the visualization and functional interpretation of microarray da…
Overall design The first step of the module-construction process analyzes expression patterns of transcripts across samples for individual diseases: sets of coordinately expressed transcripts were identified with an unsupervised clustering algorithm; in this case, the GeneSpring Version 7.1 (Agilent) implementation of the K-Means algorithm (k = 30). All transcripts detected in at least one sample…
We implemented the module-construction strategy described above, using as input a total of 239 peripheral-blood mononuclear cell (PBMC) samples obtained from individuals with one of the following conditions: systemic juvenile idiopathic arthritis (n = 47), systemic lupus erythematosus (n = 40), type I diabetes (n = 20), metastatic melanoma (n = 39), acute infections (Escherichia coli [n = 22], St…
The stringency of this algorithm was tested statistically by implementation of the same module-construction procedure after randomization of the original data set. This process was repeated 200 times, without a single module identified. Therefore, the analysis of gene-cluster membership across multiple diseases provided a stringent means to identify PBMC transcriptional modules."
GSE11909	GSE11909_1_DEG_FDR_up	Y	Lupus Erythematosus_ Systemic vs Healthy_up	A modular analysis framework for the discovery of biomarkers of Systemic Lupus Erythematosus	Homo sapiens	Peripheral Blood Mononuclear Cells	blood	normal	Xiaying Wu	treatment	Y			DEG
GSE11909	GSE11909_1_DEG_FDR_down	Y	Lupus Erythematosus_ Systemic vs Healthy_down	A modular analysis framework for the discovery of biomarkers of Systemic Lupus Erythematosus	Homo sapiens	Peripheral Blood Mononuclear Cells	blood	normal	Xiaying Wu	treatment	Y			DEG
GSE12089	GSE12089_1_DEG_FDR_up	Y	MUTZ3-shMRP4_vs_MUTZ3_up	A role for Multidrug Resistance Protein 4 (MRP4; ABCC4) in human Dendritic Cell migration.	Homo sapiens	immature Dendritic Cells	skin	Modified	Jessica Liu	Cell type	N	7 days	See comment	DEG
GSE12089	GSE12089_1_DEG_FDR_down	Y	MUTZ3-shMRP4_vs_MUTZ3_down	A role for Multidrug Resistance Protein 4 (MRP4; ABCC4) in human Dendritic Cell migration.	Homo sapiens	immature Dendritic Cells	skin	Modified	Jessica Liu	Cell type	N	7 days	See comment	DEG
GSE12109	GSE12109_1_DEG_FDR_up	Y	IFNg_vs_none_up	IFNg treatment of human primary keratinocytes	Homo Sapiens	Keratinocyte	Human epidermal keratinocytes	Normal	Neil Fitch	treatment	Y			DEG
GSE12109	GSE12109_1_DEG_FDR_down	Y	IFNg_vs_none_down	IFNg treatment of human primary keratinocytes	Homo Sapiens	Keratinocyte	Human epidermal keratinocytes	Normal	Neil Fitch	treatment	Y			DEG
GSE12109	GSE12109_2_DEG_rawP_up	Y	IL-17_vs_none_up	IL-17 treatment of human primary keratinocytes	Homo Sapiens	Keratinocyte	Human epidermal keratinocytes	Normal	Neil Fitch	treatment	Y			DEG
GSE12109	GSE12109_2_DEG_rawP_down	Y	IL-17_vs_none_down	IL-17 treatment of human primary keratinocytes	Homo Sapiens	Keratinocyte	Human epidermal keratinocytes	Normal	Neil Fitch	treatment	Y			DEG
GSE12109	GSE12109_3_DEG_rawP_up	Y	IL-22_vs_none_up	IL-22 treatment of human primary keratinocytes	Homo Sapiens	Keratinocyte	Human epidermal keratinocytes	Normal	Neil Fitch	treatment	Y			DEG
GSE12109	GSE12109_3_DEG_rawP_down	Y	IL-22_vs_none_down	IL-22 treatment of human primary keratinocytes	Homo Sapiens	Keratinocyte	Human epidermal keratinocytes	Normal	Neil Fitch	treatment	Y			DEG
GSE12223	GSE12223_1_DEG_FDR_up	Y	IL10-/-_CIF inoculated vs Conventional Conditions_up	Changes in colon gene expression assoc. with increased colon inflam. in IL-10-/- mice inoculated with Enterococcus sp.	Mus musculus		colon	normal	Xiaying Wu	treatment	N			DEG
GSE12223	GSE12223_1_DEG_FDR_down	Y	IL10-/-_ CIF inoculated vs Conventional Conditions_down	Changes in colon gene expression assoc. with increased colon inflam. in IL-10-/- mice inoculated with Enterococcus sp.	Mus musculus		colon	normal	Xiaying Wu	treatment	N			DEG
GSE12223	GSE12223_2_DEG_FDR_up	Y	IL10-/-_EF.CIF inoculated vs Conventional Conditions_up	Changes in colon gene expression assoc. with increased colon inflam. in IL-10-/- mice inoculated with Enterococcus sp.	Mus musculus		colon	normal	Xiaying Wu	treatment	N			DEG
GSE12223	GSE12223_2_DEG_FDR_down	Y	IL10-/-_ EF.CIF inoculated vs Conventional Conditions_down	Changes in colon gene expression assoc. with increased colon inflam. in IL-10-/- mice inoculated with Enterococcus sp.	Mus musculus		colon	normal	Xiaying Wu	treatment	N			DEG
GSE12223	GSE12223_3_DEG_FDR_up	Y	IL10-/-_ Enterococcus inoculated vs Conventional Conditions_up	Changes in colon gene expression assoc. with increased colon inflam. in IL-10-/- mice inoculated with Enterococcus sp.	Mus musculus		colon	normal	Xiaying Wu	treatment	N			DEG
GSE12223	GSE12223_3_DEG_FDR_down	Y	IL10-/-_ Enterococcus inoculated vs Conventional Conditions_down	Changes in colon gene expression assoc. with increased colon inflam. in IL-10-/- mice inoculated with Enterococcus sp.	Mus musculus		colon	normal	Xiaying Wu	treatment	N			DEG
GSE12223	GSE12223_4_DEG_rawP_up	Y	IL10-/-_SPF Conditions vs Conventional Conditions_up	Changes in colon gene expression assoc. with increased colon inflam. in IL-10-/- mice inoculated with Enterococcus sp.	Mus musculus		colon	normal	Xiaying Wu	treatment	N			DEG
GSE12223	GSE12223_4_DEG_rawP_down	Y	IL10-/-_SPF Conditions vs Conventional Conditions_down	Changes in colon gene expression assoc. with increased colon inflam. in IL-10-/- mice inoculated with Enterococcus sp.	Mus musculus		colon	normal	Xiaying Wu	treatment	N			DEG
GSE12223	GSE12223_5_DEG_rawP_up	Y	wild type_CIF inoculated vs Conventional Conditions_up	Changes in colon gene expression assoc. with increased colon inflam. in IL-10-/- mice inoculated with Enterococcus sp.	Mus musculus		colon	normal	Xiaying Wu	treatment	N			DEG
GSE12223	GSE12223_5_DEG_rawP_down	Y	wild type_CIF inoculated vs Conventional Conditions_down	Changes in colon gene expression assoc. with increased colon inflam. in IL-10-/- mice inoculated with Enterococcus sp.	Mus musculus		colon	normal	Xiaying Wu	treatment	N			DEG
GSE12223	GSE12223_6_DEG_rawP_up	Y	wild type_EF.CIF inoculated vs Conventional Conditions_up	Changes in colon gene expression assoc. with increased colon inflam. in IL-10-/- mice inoculated with Enterococcus sp.	Mus musculus		colon	normal	Xiaying Wu	treatment	N			DEG
GSE12223	GSE12223_6_DEG_rawP_down	Y	wild type_ EF.CIF inoculated vs Conventional Conditions_down	Changes in colon gene expression assoc. with increased colon inflam. in IL-10-/- mice inoculated with Enterococcus sp.	Mus musculus		colon	normal	Xiaying Wu	treatment	N			DEG
GSE12223	GSE12223_7_DEG_rawP_up	Y	wild type_Enterococcus inoculated vs Conventional Conditions_up	Changes in colon gene expression assoc. with increased colon inflam. in IL-10-/- mice inoculated with Enterococcus sp.	Mus musculus		colon	normal	Xiaying Wu	treatment	N			DEG
GSE12223	GSE12223_7_DEG_rawP_down	Y	wild type_Enterococcus inoculated vs Conventional Conditions_down	Changes in colon gene expression assoc. with increased colon inflam. in IL-10-/- mice inoculated with Enterococcus sp.	Mus musculus		colon	normal	Xiaying Wu	treatment	N			DEG
GSE12223	GSE12223_8_DEG_rawP_up	Y	wild type_SPF Conditions vs Conventional Conditions_up	Changes in colon gene expression assoc. with increased colon inflam. in IL-10-/- mice inoculated with Enterococcus sp.	Mus musculus		colon	normal	Xiaying Wu	treatment	N			DEG
GSE12223	GSE12223_8_DEG_rawP_down	Y	wild type_SPF Conditions vs Conventional Conditions_down	Changes in colon gene expression assoc. with increased colon inflam. in IL-10-/- mice inoculated with Enterococcus sp.	Mus musculus		colon	normal	Xiaying Wu	treatment	N			DEG
GSE12223	GSE12223_9_DEG_FDR_up	Y	CIF inoculated_IL10-/- vs wild type_up	Changes in colon gene expression assoc. with increased colon inflam. in IL-10-/- mice inoculated with Enterococcus sp.	Mus musculus		colon	normal	Xiaying Wu	treatment	N			DEG
GSE12223	GSE12223_9_DEG_FDR_down	Y	CIF inoculated_IL10-/- vs wild type_down	Changes in colon gene expression assoc. with increased colon inflam. in IL-10-/- mice inoculated with Enterococcus sp.	Mus musculus		colon	normal	Xiaying Wu	treatment	N			DEG
GSE12223	GSE12223_10_DEG_FDR_up	Y	Conventional Conditions_IL10-/- vs wild type_up	Changes in colon gene expression assoc. with increased colon inflam. in IL-10-/- mice inoculated with Enterococcus sp.	Mus musculus		colon	normal	Xiaying Wu	treatment	N			DEG
GSE12223	GSE12223_10_DEG_FDR_down	Y	Conventional Conditions_IL10-/- vs wild type_down	Changes in colon gene expression assoc. with increased colon inflam. in IL-10-/- mice inoculated with Enterococcus sp.	Mus musculus		colon	normal	Xiaying Wu	treatment	N			DEG
GSE12223	GSE12223_11_DEG_FDR_up	Y	EF.CIF inoculated_IL10-/- vs wild type_up	Changes in colon gene expression assoc. with increased colon inflam. in IL-10-/- mice inoculated with Enterococcus sp.	Mus musculus		colon	normal	Xiaying Wu	treatment	N			DEG
GSE12223	GSE12223_11_DEG_FDR_down	Y	EF.CIF inoculated_IL10-/- vs wild type_down	Changes in colon gene expression assoc. with increased colon inflam. in IL-10-/- mice inoculated with Enterococcus sp.	Mus musculus		colon	normal	Xiaying Wu	treatment	N			DEG
GSE12223	GSE12223_12_DEG_FDR_up	Y	Enterococcus inoculated_IL10-/- vs wild type_up	Changes in colon gene expression assoc. with increased colon inflam. in IL-10-/- mice inoculated with Enterococcus sp.	Mus musculus		colon	normal	Xiaying Wu	treatment	N			DEG
GSE12223	GSE12223_12_DEG_FDR_down	Y	Enterococcus inoculated_IL10-/- vs wild type_down	Changes in colon gene expression assoc. with increased colon inflam. in IL-10-/- mice inoculated with Enterococcus sp.	Mus musculus		colon	normal	Xiaying Wu	treatment	N			DEG
GSE12223	GSE12223_13_DEG_rawP_up	Y	SPF Conditions_IL10-/- vs wild type_up	Changes in colon gene expression assoc. with increased colon inflam. in IL-10-/- mice inoculated with Enterococcus sp.	Mus musculus		colon	normal	Xiaying Wu	treatment	N			DEG
GSE12223	GSE12223_13_DEG_rawP_down	Y	SPF Conditions_IL10-/- vs wild type_down	Changes in colon gene expression assoc. with increased colon inflam. in IL-10-/- mice inoculated with Enterococcus sp.	Mus musculus		colon	normal	Xiaying Wu	treatment	N			DEG
GSE12374	GSE12374_1_DEG_FDR_up	Y	Lupus Erythematosus_ Systemic vs Healthy_up	Interactions of cytokines in peripheral blood cells from Systemic Lupus Erythematosus	Homo sapiens	Peripheral Blood Cells	Blood	normal	Xiaying Wu	treatment	N			DEG
GSE12374	GSE12374_1_DEG_FDR_down	N	Lupus Erythematosus_ Systemic vs Healthy_down	Interactions of cytokines in peripheral blood cells from Systemic Lupus Erythematosus	Homo sapiens	Peripheral Blood Cells	Blood	normal	Xiaying Wu	treatment	N			DEG
GSE12384	GSE12384_1_DEG_rawP_up	Y	IL-6_low_pre_vs_post_exercise	Effects of exercise on PBMC gene expression	Homo Sapiens	PBMC	Human peripheral blood from patients with mean IL-6 of 0.59pg/ml	Human peripheral blood from patients with mean IL-6 of 0.59pg/ml	Neil Fitch	treatment	Y			DEG
GSE12384	GSE12384_1_DEG_rawP_down	Y	IL-6_low_pre_vs_post_exercise		Homo Sapiens	PBMC	Human peripheral blood from patients with mean IL-6 of 0.59pg/ml	Human peripheral blood from patients with mean IL-6 of 0.59pg/ml	Neil Fitch	treatment	Y			DEG
GSE12384	GSE12384_2_DEG_rawP_up	Y	IL-6_high_pre_vs_post_exercise		Homo Sapiens	PBMC	Human peripheral blood from patients with mean IL-6 of 2.13 pg/ml	Human peripheral blood from patients with mean IL-6 of 2.13 pg/ml	Neil Fitch	treatment	Y			DEG
GSE12384	GSE12384_2_DEG_rawP_down	Y	IL-6_high_pre_vs_post_exercise		Homo Sapiens	PBMC	Human peripheral blood from patients with mean IL-6 of 2.13 pg/ml	Human peripheral blood from patients with mean IL-6 of 2.13 pg/ml	Neil Fitch	treatment	Y			DEG
GSE12385	GSE12385_1_DEG_rawP_up	Y	high IL6_24 weeks post-exercise vs pre-exercise_up	Gene expression changes in Peripheral Blood Mononuclear cells (PBMC) induced by physical activity	Homo sapiens	Peripheral Blood Mononuclear Cells	blood	normal	Xiaying Wu	treatment	N			DEG
GSE12385	GSE12385_1_DEG_rawP_down	Y	high IL6_24 weeks post-exercise vs pre-exercise_down	Gene expression changes in Peripheral Blood Mononuclear cells (PBMC) induced by physical activity	Homo sapiens	Peripheral Blood Mononuclear Cells	blood	normal	Xiaying Wu	treatment	N			DEG
GSE12385	GSE12385_2_DEG_rawP_up	Y	high IL6_26 weeks post-exercise vs pre-exercise_up	Gene expression changes in Peripheral Blood Mononuclear cells (PBMC) induced by physical activity	Homo sapiens	Peripheral Blood Mononuclear Cells	blood	normal	Xiaying Wu	treatment	N			DEG
GSE12385	GSE12385_2_DEG_rawP_down	Y	high IL6_26 weeks post-exercise vs pre-exercise_down	Gene expression changes in Peripheral Blood Mononuclear cells (PBMC) induced by physical activity	Homo sapiens	Peripheral Blood Mononuclear Cells	blood	normal	Xiaying Wu	treatment	N			DEG
GSE12385	GSE12385_3_DEG_rawP_up	Y	low IL6_24 weeks post-exercise vs pre-exercise_up	Gene expression changes in Peripheral Blood Mononuclear cells (PBMC) induced by physical activity	Homo sapiens	Peripheral Blood Mononuclear Cells	blood	normal	Xiaying Wu	treatment	N			DEG
GSE12385	GSE12385_3_DEG_rawP_down	Y	low IL6_24 weeks post-exercise vs pre-exercise_down	Gene expression changes in Peripheral Blood Mononuclear cells (PBMC) induced by physical activity	Homo sapiens	Peripheral Blood Mononuclear Cells	blood	normal	Xiaying Wu	treatment	N			DEG
GSE12385	GSE12385_4_DEG_rawP_up	Y	low IL6_26 weeks post-exercise vs pre-exercise_up	Gene expression changes in Peripheral Blood Mononuclear cells (PBMC) induced by physical activity	Homo sapiens	Peripheral Blood Mononuclear Cells	blood	normal	Xiaying Wu	treatment	N			DEG
GSE12385	GSE12385_4_DEG_rawP_down	Y	low IL6_26 weeks post-exercise vs pre-exercise_down	Gene expression changes in Peripheral Blood Mononuclear cells (PBMC) induced by physical activity	Homo sapiens	Peripheral Blood Mononuclear Cells	blood	normal	Xiaying Wu	treatment	N			DEG
GSE12773	GSE12773_1_DEG_FDR_up	Y	AEC conditioned_vs_control_up	Expression data from airway epithelial cell-conditioned monocyte-derive dendritic cells	Homo sapiens	Dendritic Cells	blood	Healthy	Li Li	treatment	Y	5 days	AEC conditioned	DEG
GSE12773	GSE12773_1_DEG_FDR_down	Y	AEC conditioned_vs_control_down	Expression data from airway epithelial cell-conditioned monocyte-derive dendritic cells	Homo sapiens	Dendritic Cells	blood	Healthy	Li Li	treatment	Y	5 days	AEC conditioned	DEG
GSE12829	GSE12829_1_DEG_rawP_down	Y	Stevens Johnson syndrome -> acute phase_vs_resolutin of the clinical symptoms_down	Gene expression profiles in drug-induced hypersensitivity reactions with cutaneous involvement	Homo sapiens	PBMC	blood	Dease state	Li Li	DiseaseState	Y			DEG	no gene symbal but gene ID
GSE12829	GSE12829_1_DEG_rawP_up	Y	Stevens Johnson syndrome -> acute phase_vs_resolutin of the clinical symptoms_up	Gene expression profiles in drug-induced hypersensitivity reactions with cutaneous involvement	Homo sapiens	PBMC	blood	Dease state	Li Li	DiseaseState	Y			DEG	no gene symbal but gene ID
GSE12829	GSE12829_2_DEG_rawP_down	Y	Maculopapular exanthema -> acute phase_vs_resolutin of the clinical symptoms_down	Gene expression profiles in drug-induced hypersensitivity reactions with cutaneous involvement	Homo sapiens	PBMC	blood	Dease state	Li Li	DiseaseState	Y			DEG	no gene symbal but gene ID
GSE12829	GSE12829_2_DEG_rawP_up	Y	Maculopapular exanthema -> acute phase_vs_resolutin of the clinical symptoms_up	Gene expression profiles in drug-induced hypersensitivity reactions with cutaneous involvement	Homo sapiens	PBMC	blood	Dease state	Li Li	DiseaseState	Y			DEG	no gene symbal but gene ID
GSE12829	GSE12829_3_DEG_rawP_down	Y	Fixed drug eruption -> acute phase_vs_resolutin of the clinical symptoms_down	Gene expression profiles in drug-induced hypersensitivity reactions with cutaneous involvement	Homo sapiens	PBMC	blood	Dease state	Li Li	DiseaseState	Y			DEG	no gene symbal but gene ID
GSE12829	GSE12829_3_DEG_rawP_up	Y	Fixed drug eruption -> acute phase_vs_resolutin of the clinical symptoms_up	Gene expression profiles in drug-induced hypersensitivity reactions with cutaneous involvement	Homo sapiens	PBMC	blood	Dease state	Li Li	DiseaseState	Y			DEG	no gene symbal but gene ID
GSE12829	GSE12829_4_DEG_rawP_down	Y	Erythema multiforme -> acute phase_vs_resolutin of the clinical symptoms_down	Gene expression profiles in drug-induced hypersensitivity reactions with cutaneous involvement	Homo sapiens	PBMC	blood	Dease state	Li Li	DiseaseState	Y			DEG	no gene symbal but gene ID
GSE12829	GSE12829_4_DEG_rawP_up	Y	Erythema multiforme -> acute phase_vs_resolutin of the clinical symptoms_up	Gene expression profiles in drug-induced hypersensitivity reactions with cutaneous involvement	Homo sapiens	PBMC	blood	Dease state	Li Li	DiseaseState	Y			DEG	no gene symbal but gene ID
GSE12829	GSE12829_5_DEG_rawP_down	Y	DRESS -> acute phase_vs_resolutin of the clinical symptoms_down	Gene expression profiles in drug-induced hypersensitivity reactions with cutaneous involvement	Homo sapiens	PBMC	blood	Dease state	Li Li	DiseaseState	Y			DEG	no gene symbal but gene ID
GSE12829	GSE12829_5_DEG_rawP_up	Y	DRESS -> acute phase_vs_resolutin of the clinical symptoms_up	Gene expression profiles in drug-induced hypersensitivity reactions with cutaneous involvement	Homo sapiens	PBMC	blood	Dease state	Li Li	DiseaseState	Y			DEG	no gene symbal but gene ID
GSE12839	GSE12839_1_DEG_FDR_up	Y	IL-12_vs_none-up	Expression data from human PBMC samples exposed to IL-12 and paired controls	Homo sapiens	PBMC	Human peripheral blood	Normal	Jessica Liu	treatment	Y	6 hours	10 ng/ml	DEG
GSE12839	GSE12839_1_DEG_FDR_down	N	IL-12_vs_none_down	Expression data from human PBMC samples exposed to IL-12 and paired controls	Homo sapiens	PBMC	Human peripheral blood	Normal	Jessica Liu	treatment	Y	6 hours	10 ng/ml	DEG
GSE12839	GSE12839_2_DEG_rawP_up	Y	IL-12_vs_none-up	Expression data from human PBMC samples exposed to IL-12 and paired controls	Homo sapiens	PBMC	Human peripheral blood	Normal	Jessica Liu	treatment	Y	6 hours	10 ng/ml	DEG
GSE12839	GSE12839_2_DEG_rawP_down	Y	IL-12_vs_none_down	Expression data from human PBMC samples exposed to IL-12 and paired controls	Homo sapiens	PBMC	Human peripheral blood	Normal	Jessica Liu	treatment	Y	6 hours	10 ng/ml	DEG
GSE12860	GSE12860_1_DEG_FDR_up	Y	NDSF vs RASF_up	Antirheumatic Drug Response in Human Chondrocytes: Potential Molecular Targets to Stimulate Cartilage Regeneration	Homo sapiens	Chondrocytes	bones	normal	Xiaying Wu	treatment	Y			DEG
GSE12860	GSE12860_1_DEG_FDR_down	Y	NDSF vs RASF_down	Antirheumatic Drug Response in Human Chondrocytes: Potential Molecular Targets to Stimulate Cartilage Regeneration	Homo sapiens	Chondrocytes	bones	normal	Xiaying Wu	treatment	Y			DEG
GSE13017	GSE13017_1_DEG_rawP_up	Y	anti-CD3/-CD28/IL2_vs_anti-CD3/IL2_up	Early-induced genes of human regulatory CD4+CD25hi Treg and CD4+CD25- Th cells	Homo sapiens	CD4+CD25hi Treg and CD4+CD25- Th cells	blood	Normal	Jessica Liu	Treatment	Y	1 day	See comment	DEG
GSE13017	GSE13017_1_DEG_rawP_down	Y	anti-CD3/-CD28/IL2_vs_anti-CD3/IL2_down	Early-induced genes of human regulatory CD4+CD25hi Treg and CD4+CD25- Th cells	Homo sapiens	CD4+CD25hi Treg and CD4+CD25- Th cells	blood	Normal	Jessica Liu	Treatment	Y	1 day	See comment	DEG
GSE13017	GSE13017_2_DEG_rawP_up	Y	anti-CD3/-CD28/IL2_vs_anti-CD3/IL2_up	Early-induced genes of human regulatory CD4+CD25hi Treg and CD4+CD25- Th cells	Homo sapiens	CD4+CD25hi Treg and CD4+CD25- Th cells	blood	Normal	Jessica Liu	Treatment	Y	1 day	See comment	DEG
GSE13017	GSE13017_2_DEG_rawP_down	N	anti-CD3/-CD28/IL2_vs_anti-CD3/IL2_down	Early-induced genes of human regulatory CD4+CD25hi Treg and CD4+CD25- Th cells	Homo sapiens	CD4+CD25hi Treg and CD4+CD25- Th cells	blood	Normal	Jessica Liu	Treatment	Y	1 day	See comment	DEG
GSE13255	GSE13255_1_DEG_FDR_up	Y	DiseaseState:SamplingTime => AC -> post surgery_vs_ pre surgery_up	Gene Expression Profiles in Peripheral Blood Mononuclear Cells Can Distinguish Patients with NonSmall Cell Lung Cancer.	Homo sapiens	PBMC	Blood	AC	Jessica Liu	Sampling Time	Y	N/A	N/A	DEG	Summary: We report a 29-gene diagnostic signature, which distinguishes individuals with NSCLC from controls with non-malignant lung disease with 91% Sensitivity, 79% Specificity and a ROC AUC of 92%. Accuracy on an independent set of 18 NSCLC samples from the same location was 79%. Samples from an independent location including 12 stage 1 NSCLC and 15 controls, achieved an accuracy of 74%. A stud…
Overall design: We compared microarray gene expression profiles in PBMC from patients with NSCLC and a control group with smoking-related non-malignant lung disease, a likely confounding factor. We found a distinguishing gene signature which was validated on 2 independent sets of hold-out samples one set from a different location. Gene expression changes were also compared between pre and post su…
GSE13255	GSE13255_1_DEG_FDR_down	Y	DiseaseState:SamplingTime => AC -> post surgery_vs_ pre surgery_down	Gene Expression Profiles in Peripheral Blood Mononuclear Cells Can Distinguish Patients with NonSmall Cell Lung Cancer.	Homo sapiens	PBMC	Blood	AC	Jessica Liu	Sampling Time	Y	N/A	N/A	DEG	Summary: We report a 29-gene diagnostic signature, which distinguishes individuals with NSCLC from controls with non-malignant lung disease with 91% Sensitivity, 79% Specificity and a ROC AUC of 92%. Accuracy on an independent set of 18 NSCLC samples from the same location was 79%. Samples from an independent location including 12 stage 1 NSCLC and 15 controls, achieved an accuracy of 74%. A stud…
Overall design: We compared microarray gene expression profiles in PBMC from patients with NSCLC and a control group with smoking-related non-malignant lung disease, a likely confounding factor. We found a distinguishing gene signature which was validated on 2 independent sets of hold-out samples one set from a different location. Gene expression changes were also compared between pre and post su…
GSE13255	GSE13255_2_DEG_rawP_up	Y	DiseaseState:SamplingTime => BAC -> post surgery_vs_ pre surgery_up	Gene Expression Profiles in Peripheral Blood Mononuclear Cells Can Distinguish Patients with NonSmall Cell Lung Cancer.	Homo sapiens	PBMC	Blood	BAC	Jessica Liu	Sampling Time	Y	N/A	N/A	DEG	Summary: We report a 29-gene diagnostic signature, which distinguishes individuals with NSCLC from controls with non-malignant lung disease with 91% Sensitivity, 79% Specificity and a ROC AUC of 92%. Accuracy on an independent set of 18 NSCLC samples from the same location was 79%. Samples from an independent location including 12 stage 1 NSCLC and 15 controls, achieved an accuracy of 74%. A stud…
Overall design: We compared microarray gene expression profiles in PBMC from patients with NSCLC and a control group with smoking-related non-malignant lung disease, a likely confounding factor. We found a distinguishing gene signature which was validated on 2 independent sets of hold-out samples one set from a different location. Gene expression changes were also compared between pre and post su…
GSE13255	GSE13255_2_DEG_rawP_down	Y	DiseaseState:SamplingTime => BAC -> post surgery_vs_ pre surgery_down	Gene Expression Profiles in Peripheral Blood Mononuclear Cells Can Distinguish Patients with NonSmall Cell Lung Cancer.	Homo sapiens	PBMC	Blood	BAC	Jessica Liu	Sampling Time	Y	N/A	N/A	DEG	Summary: We report a 29-gene diagnostic signature, which distinguishes individuals with NSCLC from controls with non-malignant lung disease with 91% Sensitivity, 79% Specificity and a ROC AUC of 92%. Accuracy on an independent set of 18 NSCLC samples from the same location was 79%. Samples from an independent location including 12 stage 1 NSCLC and 15 controls, achieved an accuracy of 74%. A stud…
Overall design: We compared microarray gene expression profiles in PBMC from patients with NSCLC and a control group with smoking-related non-malignant lung disease, a likely confounding factor. We found a distinguishing gene signature which was validated on 2 independent sets of hold-out samples one set from a different location. Gene expression changes were also compared between pre and post su…
GSE13255	GSE13255_3_DEG_FDR_up	Y	DiseaseState:SamplingTime => LSCC -> post surgery_vs_ pre surgery_up	Gene Expression Profiles in Peripheral Blood Mononuclear Cells Can Distinguish Patients with NonSmall Cell Lung Cancer.	Homo sapiens	PBMC	Blood	LSCC	Jessica Liu	Sampling Time	Y	N/A	N/A	DEG	Summary: We report a 29-gene diagnostic signature, which distinguishes individuals with NSCLC from controls with non-malignant lung disease with 91% Sensitivity, 79% Specificity and a ROC AUC of 92%. Accuracy on an independent set of 18 NSCLC samples from the same location was 79%. Samples from an independent location including 12 stage 1 NSCLC and 15 controls, achieved an accuracy of 74%. A stud…
Overall design: We compared microarray gene expression profiles in PBMC from patients with NSCLC and a control group with smoking-related non-malignant lung disease, a likely confounding factor. We found a distinguishing gene signature which was validated on 2 independent sets of hold-out samples one set from a different location. Gene expression changes were also compared between pre and post su…
GSE13255	GSE13255_3_DEG_FDR_down	Y	DiseaseState:SamplingTime => LSCC -> post surgery_vs_ pre surgery_down	Gene Expression Profiles in Peripheral Blood Mononuclear Cells Can Distinguish Patients with NonSmall Cell Lung Cancer.	Homo sapiens	PBMC	Blood	LSCC	Jessica Liu	Sampling Time	Y	N/A	N/A	DEG	Summary: We report a 29-gene diagnostic signature, which distinguishes individuals with NSCLC from controls with non-malignant lung disease with 91% Sensitivity, 79% Specificity and a ROC AUC of 92%. Accuracy on an independent set of 18 NSCLC samples from the same location was 79%. Samples from an independent location including 12 stage 1 NSCLC and 15 controls, achieved an accuracy of 74%. A stud…
Overall design: We compared microarray gene expression profiles in PBMC from patients with NSCLC and a control group with smoking-related non-malignant lung disease, a likely confounding factor. We found a distinguishing gene signature which was validated on 2 independent sets of hold-out samples one set from a different location. Gene expression changes were also compared between pre and post su…
GSE13255	GSE13255_4_DEG_rawP_up	Y	DiseaseState:SamplingTime => NSCLC -> post surgery_vs_ pre surgery_up	Gene Expression Profiles in Peripheral Blood Mononuclear Cells Can Distinguish Patients with NonSmall Cell Lung Cancer.	Homo sapiens	PBMC	Blood	NSCLC	Jessica Liu	Sampling Time	Y	N/A	N/A	DEG	Summary: We report a 29-gene diagnostic signature, which distinguishes individuals with NSCLC from controls with non-malignant lung disease with 91% Sensitivity, 79% Specificity and a ROC AUC of 92%. Accuracy on an independent set of 18 NSCLC samples from the same location was 79%. Samples from an independent location including 12 stage 1 NSCLC and 15 controls, achieved an accuracy of 74%. A stud…
Overall design: We compared microarray gene expression profiles in PBMC from patients with NSCLC and a control group with smoking-related non-malignant lung disease, a likely confounding factor. We found a distinguishing gene signature which was validated on 2 independent sets of hold-out samples one set from a different location. Gene expression changes were also compared between pre and post su…
GSE13255	GSE13255_4_DEG_rawP_down	Y	DiseaseState:SamplingTime => NSCLC -> post surgery_vs_ pre surgery_down	Gene Expression Profiles in Peripheral Blood Mononuclear Cells Can Distinguish Patients with NonSmall Cell Lung Cancer.	Homo sapiens	PBMC	Blood	NSCLC	Jessica Liu	Sampling Time	Y	N/A	N/A	DEG	Summary: We report a 29-gene diagnostic signature, which distinguishes individuals with NSCLC from controls with non-malignant lung disease with 91% Sensitivity, 79% Specificity and a ROC AUC of 92%. Accuracy on an independent set of 18 NSCLC samples from the same location was 79%. Samples from an independent location including 12 stage 1 NSCLC and 15 controls, achieved an accuracy of 74%. A stud…
Overall design: We compared microarray gene expression profiles in PBMC from patients with NSCLC and a control group with smoking-related non-malignant lung disease, a likely confounding factor. We found a distinguishing gene signature which was validated on 2 independent sets of hold-out samples one set from a different location. Gene expression changes were also compared between pre and post su…
GSE13255	GSE13255_5_DEG_FDR_up	Y	DiseaseState => AC_vs_ NSCLC_up	Gene Expression Profiles in Peripheral Blood Mononuclear Cells Can Distinguish Patients with NonSmall Cell Lung Cancer.	Homo sapiens	PBMC	Blood	AC / NSCLC	Jessica Liu	DiseaseState	Y	N/A	N/A	DEG	Summary: We report a 29-gene diagnostic signature, which distinguishes individuals with NSCLC from controls with non-malignant lung disease with 91% Sensitivity, 79% Specificity and a ROC AUC of 92%. Accuracy on an independent set of 18 NSCLC samples from the same location was 79%. Samples from an independent location including 12 stage 1 NSCLC and 15 controls, achieved an accuracy of 74%. A stud…
Overall design: We compared microarray gene expression profiles in PBMC from patients with NSCLC and a control group with smoking-related non-malignant lung disease, a likely confounding factor. We found a distinguishing gene signature which was validated on 2 independent sets of hold-out samples one set from a different location. Gene expression changes were also compared between pre and post su…
GSE13255	GSE13255_5_DEG_FDR_down	Y	DiseaseState => AC_vs_ NSCLC_down	Gene Expression Profiles in Peripheral Blood Mononuclear Cells Can Distinguish Patients with NonSmall Cell Lung Cancer.	Homo sapiens	PBMC	Blood	AC / NSCLC	Jessica Liu	DiseaseState	Y	N/A	N/A	DEG	Summary: We report a 29-gene diagnostic signature, which distinguishes individuals with NSCLC from controls with non-malignant lung disease with 91% Sensitivity, 79% Specificity and a ROC AUC of 92%. Accuracy on an independent set of 18 NSCLC samples from the same location was 79%. Samples from an independent location including 12 stage 1 NSCLC and 15 controls, achieved an accuracy of 74%. A stud…
Overall design: We compared microarray gene expression profiles in PBMC from patients with NSCLC and a control group with smoking-related non-malignant lung disease, a likely confounding factor. We found a distinguishing gene signature which was validated on 2 independent sets of hold-out samples one set from a different location. Gene expression changes were also compared between pre and post su…
GSE13255	GSE13255_6_DEG_FDR_up	Y	DiseaseState => BAC_vs_ NSCLC_up	Gene Expression Profiles in Peripheral Blood Mononuclear Cells Can Distinguish Patients with NonSmall Cell Lung Cancer.	Homo sapiens	PBMC	Blood	BAC / NSCLC	Jessica Liu	DiseaseState	Y	N/A	N/A	DEG	Summary: We report a 29-gene diagnostic signature, which distinguishes individuals with NSCLC from controls with non-malignant lung disease with 91% Sensitivity, 79% Specificity and a ROC AUC of 92%. Accuracy on an independent set of 18 NSCLC samples from the same location was 79%. Samples from an independent location including 12 stage 1 NSCLC and 15 controls, achieved an accuracy of 74%. A stud…
Overall design: We compared microarray gene expression profiles in PBMC from patients with NSCLC and a control group with smoking-related non-malignant lung disease, a likely confounding factor. We found a distinguishing gene signature which was validated on 2 independent sets of hold-out samples one set from a different location. Gene expression changes were also compared between pre and post su…
GSE13255	GSE13255_6_DEG_FDR_down	Y	DiseaseState => BAC_vs_ NSCLC_down	Gene Expression Profiles in Peripheral Blood Mononuclear Cells Can Distinguish Patients with NonSmall Cell Lung Cancer.	Homo sapiens	PBMC	Blood	BAC / NSCLC	Jessica Liu	DiseaseState	Y	N/A	N/A	DEG	Summary: We report a 29-gene diagnostic signature, which distinguishes individuals with NSCLC from controls with non-malignant lung disease with 91% Sensitivity, 79% Specificity and a ROC AUC of 92%. Accuracy on an independent set of 18 NSCLC samples from the same location was 79%. Samples from an independent location including 12 stage 1 NSCLC and 15 controls, achieved an accuracy of 74%. A stud…
Overall design: We compared microarray gene expression profiles in PBMC from patients with NSCLC and a control group with smoking-related non-malignant lung disease, a likely confounding factor. We found a distinguishing gene signature which was validated on 2 independent sets of hold-out samples one set from a different location. Gene expression changes were also compared between pre and post su…
GSE13255	GSE13255_7_DEG_FDR_up	Y	DiseaseState => COPD_vs_ NSCLC_up	Gene Expression Profiles in Peripheral Blood Mononuclear Cells Can Distinguish Patients with NonSmall Cell Lung Cancer.	Homo sapiens	PBMC	Blood	COPD / NSCLC	Jessica Liu	DiseaseState	Y	N/A	N/A	DEG	Summary: We report a 29-gene diagnostic signature, which distinguishes individuals with NSCLC from controls with non-malignant lung disease with 91% Sensitivity, 79% Specificity and a ROC AUC of 92%. Accuracy on an independent set of 18 NSCLC samples from the same location was 79%. Samples from an independent location including 12 stage 1 NSCLC and 15 controls, achieved an accuracy of 74%. A stud…
Overall design: We compared microarray gene expression profiles in PBMC from patients with NSCLC and a control group with smoking-related non-malignant lung disease, a likely confounding factor. We found a distinguishing gene signature which was validated on 2 independent sets of hold-out samples one set from a different location. Gene expression changes were also compared between pre and post su…
GSE13255	GSE13255_7_DEG_FDR_down	Y	DiseaseState => COPD_vs_ NSCLC_down	Gene Expression Profiles in Peripheral Blood Mononuclear Cells Can Distinguish Patients with NonSmall Cell Lung Cancer.	Homo sapiens	PBMC	Blood	COPD / NSCLC	Jessica Liu	DiseaseState	Y	N/A	N/A	DEG	Summary: We report a 29-gene diagnostic signature, which distinguishes individuals with NSCLC from controls with non-malignant lung disease with 91% Sensitivity, 79% Specificity and a ROC AUC of 92%. Accuracy on an independent set of 18 NSCLC samples from the same location was 79%. Samples from an independent location including 12 stage 1 NSCLC and 15 controls, achieved an accuracy of 74%. A stud…
Overall design: We compared microarray gene expression profiles in PBMC from patients with NSCLC and a control group with smoking-related non-malignant lung disease, a likely confounding factor. We found a distinguishing gene signature which was validated on 2 independent sets of hold-out samples one set from a different location. Gene expression changes were also compared between pre and post su…
GSE13255	GSE13255_8_DEG_FDR_up	Y	DiseaseState => CR_vs_ NSCLC_up	Gene Expression Profiles in Peripheral Blood Mononuclear Cells Can Distinguish Patients with NonSmall Cell Lung Cancer.	Homo sapiens	PBMC	Blood	CR / NSCLC	Jessica Liu	DiseaseState	Y	N/A	N/A	DEG	Summary: We report a 29-gene diagnostic signature, which distinguishes individuals with NSCLC from controls with non-malignant lung disease with 91% Sensitivity, 79% Specificity and a ROC AUC of 92%. Accuracy on an independent set of 18 NSCLC samples from the same location was 79%. Samples from an independent location including 12 stage 1 NSCLC and 15 controls, achieved an accuracy of 74%. A stud…
Overall design: We compared microarray gene expression profiles in PBMC from patients with NSCLC and a control group with smoking-related non-malignant lung disease, a likely confounding factor. We found a distinguishing gene signature which was validated on 2 independent sets of hold-out samples one set from a different location. Gene expression changes were also compared between pre and post su…
GSE13255	GSE13255_8_DEG_FDR_down	Y	DiseaseState => CR_vs_ NSCLC_down	Gene Expression Profiles in Peripheral Blood Mononuclear Cells Can Distinguish Patients with NonSmall Cell Lung Cancer.	Homo sapiens	PBMC	Blood	CR / NSCLC	Jessica Liu	DiseaseState	Y	N/A	N/A	DEG	Summary: We report a 29-gene diagnostic signature, which distinguishes individuals with NSCLC from controls with non-malignant lung disease with 91% Sensitivity, 79% Specificity and a ROC AUC of 92%. Accuracy on an independent set of 18 NSCLC samples from the same location was 79%. Samples from an independent location including 12 stage 1 NSCLC and 15 controls, achieved an accuracy of 74%. A stud…
Overall design: We compared microarray gene expression profiles in PBMC from patients with NSCLC and a control group with smoking-related non-malignant lung disease, a likely confounding factor. We found a distinguishing gene signature which was validated on 2 independent sets of hold-out samples one set from a different location. Gene expression changes were also compared between pre and post su…
GSE13255	GSE13255_9_DEG_FDR_up	Y	DiseaseState => GGO_vs_ NSCLC_up	Gene Expression Profiles in Peripheral Blood Mononuclear Cells Can Distinguish Patients with NonSmall Cell Lung Cancer.	Homo sapiens	PBMC	Blood	GGO / NSCLC	Jessica Liu	DiseaseState	Y	N/A	N/A	DEG	Summary: We report a 29-gene diagnostic signature, which distinguishes individuals with NSCLC from controls with non-malignant lung disease with 91% Sensitivity, 79% Specificity and a ROC AUC of 92%. Accuracy on an independent set of 18 NSCLC samples from the same location was 79%. Samples from an independent location including 12 stage 1 NSCLC and 15 controls, achieved an accuracy of 74%. A stud…
Overall design: We compared microarray gene expression profiles in PBMC from patients with NSCLC and a control group with smoking-related non-malignant lung disease, a likely confounding factor. We found a distinguishing gene signature which was validated on 2 independent sets of hold-out samples one set from a different location. Gene expression changes were also compared between pre and post su…
GSE13255	GSE13255_9_DEG_FDR_down	Y	DiseaseState => GGO_vs_ NSCLC_down	Gene Expression Profiles in Peripheral Blood Mononuclear Cells Can Distinguish Patients with NonSmall Cell Lung Cancer.	Homo sapiens	PBMC	Blood	GGO / NSCLC	Jessica Liu	DiseaseState	Y	N/A	N/A	DEG	Summary: We report a 29-gene diagnostic signature, which distinguishes individuals with NSCLC from controls with non-malignant lung disease with 91% Sensitivity, 79% Specificity and a ROC AUC of 92%. Accuracy on an independent set of 18 NSCLC samples from the same location was 79%. Samples from an independent location including 12 stage 1 NSCLC and 15 controls, achieved an accuracy of 74%. A stud…
Overall design: We compared microarray gene expression profiles in PBMC from patients with NSCLC and a control group with smoking-related non-malignant lung disease, a likely confounding factor. We found a distinguishing gene signature which was validated on 2 independent sets of hold-out samples one set from a different location. Gene expression changes were also compared between pre and post su…
GSE13255	GSE13255_10_DEG_FDR_up	Y	DiseaseState => GI_vs_ NSCLC_up	Gene Expression Profiles in Peripheral Blood Mononuclear Cells Can Distinguish Patients with NonSmall Cell Lung Cancer.	Homo sapiens	PBMC	Blood	GI / NSCLC	Jessica Liu	DiseaseState	Y	N/A	N/A	DEG	Summary: We report a 29-gene diagnostic signature, which distinguishes individuals with NSCLC from controls with non-malignant lung disease with 91% Sensitivity, 79% Specificity and a ROC AUC of 92%. Accuracy on an independent set of 18 NSCLC samples from the same location was 79%. Samples from an independent location including 12 stage 1 NSCLC and 15 controls, achieved an accuracy of 74%. A stud…
Overall design: We compared microarray gene expression profiles in PBMC from patients with NSCLC and a control group with smoking-related non-malignant lung disease, a likely confounding factor. We found a distinguishing gene signature which was validated on 2 independent sets of hold-out samples one set from a different location. Gene expression changes were also compared between pre and post su…
GSE13255	GSE13255_10_DEG_FDR_down	Y	DiseaseState => GI_vs_ NSCLC_down	Gene Expression Profiles in Peripheral Blood Mononuclear Cells Can Distinguish Patients with NonSmall Cell Lung Cancer.	Homo sapiens	PBMC	Blood	GI / NSCLC	Jessica Liu	DiseaseState	Y	N/A	N/A	DEG	Summary: We report a 29-gene diagnostic signature, which distinguishes individuals with NSCLC from controls with non-malignant lung disease with 91% Sensitivity, 79% Specificity and a ROC AUC of 92%. Accuracy on an independent set of 18 NSCLC samples from the same location was 79%. Samples from an independent location including 12 stage 1 NSCLC and 15 controls, achieved an accuracy of 74%. A stud…
Overall design: We compared microarray gene expression profiles in PBMC from patients with NSCLC and a control group with smoking-related non-malignant lung disease, a likely confounding factor. We found a distinguishing gene signature which was validated on 2 independent sets of hold-out samples one set from a different location. Gene expression changes were also compared between pre and post su…
GSE13255	GSE13255_11_DEG_rawP_up	Y	DiseaseState => HAM_vs_ NSCLC_up	Gene Expression Profiles in Peripheral Blood Mononuclear Cells Can Distinguish Patients with NonSmall Cell Lung Cancer.	Homo sapiens	PBMC	Blood	HAM / NSCLC	Jessica Liu	DiseaseState	Y	N/A	N/A	DEG	Summary: We report a 29-gene diagnostic signature, which distinguishes individuals with NSCLC from controls with non-malignant lung disease with 91% Sensitivity, 79% Specificity and a ROC AUC of 92%. Accuracy on an independent set of 18 NSCLC samples from the same location was 79%. Samples from an independent location including 12 stage 1 NSCLC and 15 controls, achieved an accuracy of 74%. A stud…
Overall design: We compared microarray gene expression profiles in PBMC from patients with NSCLC and a control group with smoking-related non-malignant lung disease, a likely confounding factor. We found a distinguishing gene signature which was validated on 2 independent sets of hold-out samples one set from a different location. Gene expression changes were also compared between pre and post su…
GSE13255	GSE13255_11_DEG_rawP_down	Y	DiseaseState => HAM_vs_ NSCLC_down	Gene Expression Profiles in Peripheral Blood Mononuclear Cells Can Distinguish Patients with NonSmall Cell Lung Cancer.	Homo sapiens	PBMC	Blood	HAM / NSCLC	Jessica Liu	DiseaseState	Y	N/A	N/A	DEG	Summary: We report a 29-gene diagnostic signature, which distinguishes individuals with NSCLC from controls with non-malignant lung disease with 91% Sensitivity, 79% Specificity and a ROC AUC of 92%. Accuracy on an independent set of 18 NSCLC samples from the same location was 79%. Samples from an independent location including 12 stage 1 NSCLC and 15 controls, achieved an accuracy of 74%. A stud…
Overall design: We compared microarray gene expression profiles in PBMC from patients with NSCLC and a control group with smoking-related non-malignant lung disease, a likely confounding factor. We found a distinguishing gene signature which was validated on 2 independent sets of hold-out samples one set from a different location. Gene expression changes were also compared between pre and post su…
GSE13255	GSE13255_12_DEG_FDR_up	Y	DiseaseState => HTN_vs_ NSCLC_up	Gene Expression Profiles in Peripheral Blood Mononuclear Cells Can Distinguish Patients with NonSmall Cell Lung Cancer.	Homo sapiens	PBMC	Blood	HTN / NSCLC	Jessica Liu	DiseaseState	Y	N/A	N/A	DEG	Summary: We report a 29-gene diagnostic signature, which distinguishes individuals with NSCLC from controls with non-malignant lung disease with 91% Sensitivity, 79% Specificity and a ROC AUC of 92%. Accuracy on an independent set of 18 NSCLC samples from the same location was 79%. Samples from an independent location including 12 stage 1 NSCLC and 15 controls, achieved an accuracy of 74%. A stud…
Overall design: We compared microarray gene expression profiles in PBMC from patients with NSCLC and a control group with smoking-related non-malignant lung disease, a likely confounding factor. We found a distinguishing gene signature which was validated on 2 independent sets of hold-out samples one set from a different location. Gene expression changes were also compared between pre and post su…
GSE13255	GSE13255_12_DEG_FDR_down	Y	DiseaseState => HTN_vs_ NSCLC_down	Gene Expression Profiles in Peripheral Blood Mononuclear Cells Can Distinguish Patients with NonSmall Cell Lung Cancer.	Homo sapiens	PBMC	Blood	HTN / NSCLC	Jessica Liu	DiseaseState	Y	N/A	N/A	DEG	Summary: We report a 29-gene diagnostic signature, which distinguishes individuals with NSCLC from controls with non-malignant lung disease with 91% Sensitivity, 79% Specificity and a ROC AUC of 92%. Accuracy on an independent set of 18 NSCLC samples from the same location was 79%. Samples from an independent location including 12 stage 1 NSCLC and 15 controls, achieved an accuracy of 74%. A stud…
Overall design: We compared microarray gene expression profiles in PBMC from patients with NSCLC and a control group with smoking-related non-malignant lung disease, a likely confounding factor. We found a distinguishing gene signature which was validated on 2 independent sets of hold-out samples one set from a different location. Gene expression changes were also compared between pre and post su…
GSE13255	GSE13255_13_DEG_FDR_up	Y	DiseaseState => LSCC_vs_ NSCLC_up	Gene Expression Profiles in Peripheral Blood Mononuclear Cells Can Distinguish Patients with NonSmall Cell Lung Cancer.	Homo sapiens	PBMC	Blood	LSCC / NSCLC	Jessica Liu	DiseaseState	Y	N/A	N/A	DEG	Summary: We report a 29-gene diagnostic signature, which distinguishes individuals with NSCLC from controls with non-malignant lung disease with 91% Sensitivity, 79% Specificity and a ROC AUC of 92%. Accuracy on an independent set of 18 NSCLC samples from the same location was 79%. Samples from an independent location including 12 stage 1 NSCLC and 15 controls, achieved an accuracy of 74%. A stud…
Overall design: We compared microarray gene expression profiles in PBMC from patients with NSCLC and a control group with smoking-related non-malignant lung disease, a likely confounding factor. We found a distinguishing gene signature which was validated on 2 independent sets of hold-out samples one set from a different location. Gene expression changes were also compared between pre and post su…
GSE13255	GSE13255_13_DEG_FDR_down	Y	DiseaseState => LSCC_vs_ NSCLC_down	Gene Expression Profiles in Peripheral Blood Mononuclear Cells Can Distinguish Patients with NonSmall Cell Lung Cancer.	Homo sapiens	PBMC	Blood	LSCC / NSCLC	Jessica Liu	DiseaseState	Y	N/A	N/A	DEG	Summary: We report a 29-gene diagnostic signature, which distinguishes individuals with NSCLC from controls with non-malignant lung disease with 91% Sensitivity, 79% Specificity and a ROC AUC of 92%. Accuracy on an independent set of 18 NSCLC samples from the same location was 79%. Samples from an independent location including 12 stage 1 NSCLC and 15 controls, achieved an accuracy of 74%. A stud…
Overall design: We compared microarray gene expression profiles in PBMC from patients with NSCLC and a control group with smoking-related non-malignant lung disease, a likely confounding factor. We found a distinguishing gene signature which was validated on 2 independent sets of hold-out samples one set from a different location. Gene expression changes were also compared between pre and post su…
GSE13255	GSE13255_14_DEG_FDR_up	Y	DiseaseState => N_vs_ NSCLC_up	Gene Expression Profiles in Peripheral Blood Mononuclear Cells Can Distinguish Patients with NonSmall Cell Lung Cancer.	Homo sapiens	PBMC	Blood	N / NSCLC	Jessica Liu	DiseaseState	Y	N/A	N/A	DEG	Summary: We report a 29-gene diagnostic signature, which distinguishes individuals with NSCLC from controls with non-malignant lung disease with 91% Sensitivity, 79% Specificity and a ROC AUC of 92%. Accuracy on an independent set of 18 NSCLC samples from the same location was 79%. Samples from an independent location including 12 stage 1 NSCLC and 15 controls, achieved an accuracy of 74%. A stud…
Overall design: We compared microarray gene expression profiles in PBMC from patients with NSCLC and a control group with smoking-related non-malignant lung disease, a likely confounding factor. We found a distinguishing gene signature which was validated on 2 independent sets of hold-out samples one set from a different location. Gene expression changes were also compared between pre and post su…
GSE13255	GSE13255_14_DEG_FDR_down	Y	DiseaseState => N_vs_ NSCLC_down	Gene Expression Profiles in Peripheral Blood Mononuclear Cells Can Distinguish Patients with NonSmall Cell Lung Cancer.	Homo sapiens	PBMC	Blood	N / NSCLC	Jessica Liu	DiseaseState	Y	N/A	N/A	DEG	Summary: We report a 29-gene diagnostic signature, which distinguishes individuals with NSCLC from controls with non-malignant lung disease with 91% Sensitivity, 79% Specificity and a ROC AUC of 92%. Accuracy on an independent set of 18 NSCLC samples from the same location was 79%. Samples from an independent location including 12 stage 1 NSCLC and 15 controls, achieved an accuracy of 74%. A stud…
Overall design: We compared microarray gene expression profiles in PBMC from patients with NSCLC and a control group with smoking-related non-malignant lung disease, a likely confounding factor. We found a distinguishing gene signature which was validated on 2 independent sets of hold-out samples one set from a different location. Gene expression changes were also compared between pre and post su…
GSE13255	GSE13255_15_DEG_rawP_up	Y	DiseaseState => NHC_vs_ NSCLC_up	Gene Expression Profiles in Peripheral Blood Mononuclear Cells Can Distinguish Patients with NonSmall Cell Lung Cancer.	Homo sapiens	PBMC	Blood	NHC / NSCLC	Jessica Liu	DiseaseState	Y	N/A	N/A	DEG	Summary: We report a 29-gene diagnostic signature, which distinguishes individuals with NSCLC from controls with non-malignant lung disease with 91% Sensitivity, 79% Specificity and a ROC AUC of 92%. Accuracy on an independent set of 18 NSCLC samples from the same location was 79%. Samples from an independent location including 12 stage 1 NSCLC and 15 controls, achieved an accuracy of 74%. A stud…
Overall design: We compared microarray gene expression profiles in PBMC from patients with NSCLC and a control group with smoking-related non-malignant lung disease, a likely confounding factor. We found a distinguishing gene signature which was validated on 2 independent sets of hold-out samples one set from a different location. Gene expression changes were also compared between pre and post su…
GSE13255	GSE13255_15_DEG_rawP_down	Y	DiseaseState => NHC_vs_ NSCLC_down	Gene Expression Profiles in Peripheral Blood Mononuclear Cells Can Distinguish Patients with NonSmall Cell Lung Cancer.	Homo sapiens	PBMC	Blood	NHC / NSCLC	Jessica Liu	DiseaseState	Y	N/A	N/A	DEG	Summary: We report a 29-gene diagnostic signature, which distinguishes individuals with NSCLC from controls with non-malignant lung disease with 91% Sensitivity, 79% Specificity and a ROC AUC of 92%. Accuracy on an independent set of 18 NSCLC samples from the same location was 79%. Samples from an independent location including 12 stage 1 NSCLC and 15 controls, achieved an accuracy of 74%. A stud…
Overall design: We compared microarray gene expression profiles in PBMC from patients with NSCLC and a control group with smoking-related non-malignant lung disease, a likely confounding factor. We found a distinguishing gene signature which was validated on 2 independent sets of hold-out samples one set from a different location. Gene expression changes were also compared between pre and post su…
GSE13255	GSE13255_16_DEG_FDR_up	Y	DiseaseState => NM_vs_ NSCLC_up	Gene Expression Profiles in Peripheral Blood Mononuclear Cells Can Distinguish Patients with NonSmall Cell Lung Cancer.	Homo sapiens	PBMC	Blood	NM / NSCLC	Jessica Liu	DiseaseState	Y	N/A	N/A	DEG	Summary: We report a 29-gene diagnostic signature, which distinguishes individuals with NSCLC from controls with non-malignant lung disease with 91% Sensitivity, 79% Specificity and a ROC AUC of 92%. Accuracy on an independent set of 18 NSCLC samples from the same location was 79%. Samples from an independent location including 12 stage 1 NSCLC and 15 controls, achieved an accuracy of 74%. A stud…
Overall design: We compared microarray gene expression profiles in PBMC from patients with NSCLC and a control group with smoking-related non-malignant lung disease, a likely confounding factor. We found a distinguishing gene signature which was validated on 2 independent sets of hold-out samples one set from a different location. Gene expression changes were also compared between pre and post su…
GSE13255	GSE13255_16_DEG_FDR_down	Y	DiseaseState => NM_vs_ NSCLC_down	Gene Expression Profiles in Peripheral Blood Mononuclear Cells Can Distinguish Patients with NonSmall Cell Lung Cancer.	Homo sapiens	PBMC	Blood	NM / NSCLC	Jessica Liu	DiseaseState	Y	N/A	N/A	DEG	Summary: We report a 29-gene diagnostic signature, which distinguishes individuals with NSCLC from controls with non-malignant lung disease with 91% Sensitivity, 79% Specificity and a ROC AUC of 92%. Accuracy on an independent set of 18 NSCLC samples from the same location was 79%. Samples from an independent location including 12 stage 1 NSCLC and 15 controls, achieved an accuracy of 74%. A stud…
Overall design: We compared microarray gene expression profiles in PBMC from patients with NSCLC and a control group with smoking-related non-malignant lung disease, a likely confounding factor. We found a distinguishing gene signature which was validated on 2 independent sets of hold-out samples one set from a different location. Gene expression changes were also compared between pre and post su…
[truncated: 3,377 more rows]

## Sheet: GSE24759
GSE24759_1	Basophils	BASO		GSE24759_1=Basophils	GSE24759_1
GSE24759_2	CD4+_Central_Memory	TCELL8	Mem & eff CD4 T	GSE24759_2=CD4+_Central_Memory	GSE24759_2
GSE24759_3	CD4+_Effector_Memory	TCELL7	Mem & eff CD4 T	GSE24759_3=CD4+_Effector_Memory	GSE24759_3
GSE24759_4	CD8+_Central_Memory	TCELL4	Mem & eff CD8 T	GSE24759_4=CD8+_Central_Memory	GSE24759_4
GSE24759_5	CD8+_Effector_Memory	TCELL3	Mem & eff CD8 T	GSE24759_5=CD8+_Effector_Memory	GSE24759_5
[truncated: 33 more rows]

## Sheet: Suppl_Table1
Gene Set ID	Cell Type Name	Species	Genes
[truncated: 287 more rows]

[truncated: 3 more sheets: Suppl_Table2, Suppl_Table3, Suppl_Table4]
